# Supplementary material for: Single cell profiling reveals malignant states and immune landscapes in PCNSL and systemic DLBCL
Source: iScience. 2026 Apr 2;29(5):115563. doi: 10.1016/j.isci.2026.115563 (PMC13097095; doi:10.1016/j.isci.2026.115563)
Supplement: Table S6. Summary of the counts of cell subtypes in the sample [file mmc2.xlsx]

## Sheet: Sheet1
Sample	B0	B1	B2	B3	B4	C0_M2_Mac_C1S	C1_Mono	C2_M2_Mac_APOC1	C3_pDC	C4_LAM	C5_cDC1	C6_cDC2	C7_M2_Mac_NEAT1	NK cell	Stromal cell	T0_Tnm_CCR7	T1_Tcyto_NKG7	T2_Treg_FOXP3	T3_Tpro_PKMYT1	T4_IFN-activated_IFIT1
DLBCL02	0	13	405	1	10	0	1	1	81	1	1	5	0	33	0	2155	521	94	96	8
DLBCL04	201	625	174	98	41	0	2	0	1	0	1	0	0	24	0	327	499	64	68	1
DLBCL05	835	1443	1386	734	390	14	32	8	75	10	5	27	1	15	0	121	57	30	36	1
DLBCL06	231	176	811	250	52	84	205	132	239	41	59	3	3	113	9	2177	1375	1263	743	49
DLBCL08	142	344	169	125	78	15	20	6	22	0	3	5	0	52	1	789	173	48	81	35
DLBCL09	74	171	1763	28	97	0	2	3	1	2	5	0	0	12	0	773	26	109	17	78
DLBCL10	1	154	1337	7	110	0	0	1	0	0	1	0	0	53	0	712	448	70	16	2
DLBCL11	529	1892	843	722	241	95	43	30	2	14	2	0	3	64	224	497	420	225	65	1
DLBCL12	45	82	476	132	21	4	37	58	1	12	41	0	1	92	3	1730	551	268	140	2
DLBCL13	893	2067	1119	469	668	18	8	36	0	12	2	3	1	28	26	126	218	44	28	3
DLBCL14	522	1341	1061	511	305	0	5	12	2	10	4	2	0	89	26	953	874	378	98	6
DLBCL16	581	984	1573	305	209	1	5	4	18	7	12	16	0	118	1	1618	381	290	81	186
DLBCL17	273	115	531	392	70	6	5	6	1	8	4	0	1	26	36	753	494	1076	396	10
DLBCL18	66	632	1075	576	184	0	13	7	0	4	3	0	0	42	44	683	285	109	67	0
DLBCL19	353	1190	681	585	336	1	7	6	4	5	4	0	0	26	5	417	610	325	136	6
DLBCL21	149	528	687	185	190	3	11	3	1	5	3	0	0	103	97	787	401	151	167	4
DLBCL22	434	688	2182	860	183	2	0	13	0	14	1	0	0	13	122	103	94	95	15	0
P124	317	320	29	38	62	12	33	25	2	11	10	0	1	73	17	604	1767	159	316	0
P145	189	182	40	111	26	25	130	26	22	13	3	12	2	421	17	904	1347	189	167	3
P182	1240	1791	329	335	948	18	15	12	4	10	8	6	3	192	11	415	1162	74	479	6
p2_PL	1829	3262	505	630	242	750	237	116	2	59	6	8	48	188	70	845	1199	49	661	6
P201	1528	1469	1088	558	147	170	177	12	0	36	138	13	2	44	4	21	182	77	362	1
P202	1045	1370	270	278	250	47	111	13	3	15	8	3	2	363	19	856	1334	22	217	14
P203	206	487	683	87	78	85	291	46	205	121	40	120	3	1368	314	1252	1771	753	605	224
P205	785	1025	178	145	105	12	84	4	4	2	3	4	0	212	10	601	1287	36	328	8
p3_PL	5397	23	2314	1108	1543	20	2	5	0	10	0	0	5	0	55	13	9	0	5	0
p4_PL	3450	2999	1784	599	222	386	10	51	3	16	8	1	9	43	250	425	233	79	47	2
p7_PL	6415	615	1587	1519	421	135	41	37	1	10	0	5	9	33	82	28	38	9	54	11
P73	54	211	762	48	58	30	133	33	9	4	19	18	5	215	36	516	1119	140	287	3
P73-2	269	387	880	70	64	265	407	46	0	1	1	3	9	11	71	51	173	13	24	1
p8_PL	2265	1410	422	401	539	144	29	7	2	16	0	2	1	16	48	17	32	7	13	18
