# Supplementary material for: Single cell profiling reveals malignant states and immune landscapes in PCNSL and systemic DLBCL
Source: iScience. 2026 Apr 2;29(5):115563. doi: 10.1016/j.isci.2026.115563 (PMC13097095; doi:10.1016/j.isci.2026.115563)
Supplement: Table S7. Summary of B cell subtype top 50 DEGs [file mmc3.xlsx]

## Sheet: Sheet1
B0	B1	B2	B3	B4
KIF20A	APOD	PLAC8	PCNA	NEAT1
CKAP2L	MEF2B	LY6E	NME1	MALAT1
RAD51	DUSP10	TXNIP	FABP5	MT-ATP6
NEIL3	HSP90B1	BANK1	RANBP1	ARGLU1
CDCA2	BBC3	KLF2	LSM5	MT-ND4L
RRM2	SEMA4A	EMP3	SNRPD1	MT-ND4
HJURP	ICAM1	SMIM14	SNRPG	MT-ND5
PKMYT1	TRPM4	HLA-DRB1	SNRPE	MT-ND2
NCAPH	PTPRCAP	HLA-DQB1	HMGB2	FUS
NMU	QPCT	LTB	SNRPF	MT-CO3
FOXM1	LGALS3	CXCR4	STMN1	MT-ND1
TPX2	TNFSF9	HLA-DRA	TXN	MT-CYB
PLK1	FCRL3	TSC22D3	DUT	MT-CO1
STIL	CD27	HLA-DQA1	PA2G4	MT-CO2
CDC25A	RGS1	HLA-DPB1	SNRPB	MT-ND3
MKI67	SGK1	HLA-DRB5	COX7B	DDX17
INCENP	FBP1	HLA-E	HMGN2	PNN
NCAPG	DNAJB9	HLA-A	LDHA	IGHM
KIF14	ZFAND2A	CD52	UQCRQ	SRSF10
CDCA8	SERPINF1	PFDN5	POMP	SON
ASPM	PRDM1	RPS10	PSMA7	MT-ATP8
KIF11	DUSP2	HLA-C	ATP5MF	RSRP1
E2F8	ELL3	HLA-DPA1	PSMB3	CCDC88A
CIT	RGS16	HLA-B	EIF5A	MT-ND6
DEPDC1	SLC2A5	RPS20	PSME2	PRPSAP2
HMMR	TXNDC11	NOP53	RPL22L1	NKTR
CDC20	PIM2	RPS17	ATP5MC1	MAPRE2
TYMS	KIAA1217	BTG1	SEC61G	MLST8
CDCA3	IL21R	COMMD6	ATP5PF	SDR39U1
UHRF1	CTSH	BCAS2	RAN	TAF1D
CENPF	MZB1	ISG20	PRDX1	GNL1
KIF4A	ATP6V0A1	RPS29	SOD1	HPS1
EXO1	MVP	HLA-DMA	ERH	RABGGTB
DIAPH3	MPEG1	TOMM7	C1QBP	ZNF24
CDC45	DDIT3	CD79A	HMGA1	TRMT10C
DTL	DMD	EIF3E	TUBB	M6PR
ANLN	DHRS9	CKLF	TUBA1B	FBXW5
CENPE	ZC3H12A	SBDS	CHCHD2	WDR46
GTSE1	PCED1B	ELK4	ENO1	EIF2AK4
TOP2A	SPATS2	ECHDC1	COX5A	SGTA
SPAG5	NFKBIE	USP15	RPS17	SRP54
KIF23	TYROBP	FMC1	HMGN1	ARMCX3
CCNB2	SIAH2	RPL38	COX6C	OS9
KIF15	RGS2	ASH1L	TMA7	IP6K2
BUB1B	B4GALT3	IDI1	HMGB1	HNRNPU
CCNA2	MT1F	FTH1	ATP5MC3	LMAN1
TTK	HSPA5	TAX1BP1	SUMO2	ARIH2
RAD54L	RGS13	NMT1	UBL5	TSC22D4
HASPIN	HERPUD1	SRSF6	HSPE1	TRIM27
ECT2	ARMCX3	RPL22	NDUFA4	NADK
