# Supplementary material for: Single cell profiling reveals malignant states and immune landscapes in PCNSL and systemic DLBCL
Source: iScience. 2026 Apr 2;29(5):115563. doi: 10.1016/j.isci.2026.115563 (PMC13097095; doi:10.1016/j.isci.2026.115563)
Supplement: Table S8. Summary of 25 hub genes in gene co-expression modules [file mmc4.xlsx]

## Sheet: Sheet1
ME1	ME2	ME3	ME4	ME5	ME6	ME7	ME8	ME9	ME10	ME11	ME12	ME13	ME14	ME15	ME16	ME17	ME18	ME19
HSPA5	POU2F2	NEAT1	IGLV3-10	RANBP1	WSB1	ALYREF	SYNGR2	C1QBP	TSPO	MKI67	ARPC1B	NME2	NIN	TYMS	KLHL24	DUSP1	HLA-E	RPS27A
CALR	RGS13	RSRP1	IGLV3-16	TXN	RAB3GAP2	NCL	BCL2A1	TOMM40	PYCARD	TOP2A	LDHB	EEF1G	LNPEP	RRM2	FCRL3	ZFP36	HLA-DMA	RPL19
HSP90B1	CTSH	CCNL1	IGHV3-48	ATP5MC1	CD83	SRM	CD53	SERBP1	GPSM3	HMGB2	PFDN5	RPS3A	HUWE1	MCM7	ARMCX3	TSC22D3	HLA-DPB1	RPS23
PPIB	GRHPR	DDX17	PRKAR2B	CHCHD2	SLC38A1	PRKDC	CD40	HMGA1	S100A6	TPX2	ATP5PO	ALDOA	GLS	DUT	ZNF608	JUN	HLA-DPA1	RPLP1
P4HB	BASP1	PNN	SMARCA4	FABP5	SWAP70	HNRNPU	ARPC3	PPP1R14B	CAPG	CENPF	PSMA2	MRPS24	ADAR	UHRF1	PIK3IP1	PPP1R15A	HLA-A	RPL13
PDIA3	ARPC2	RBM39	PPP2R3B	NDUFAB1	REL	HSPD1	CD82	EBNA1BP2	FCGR2B	TUBA1B	RPL22	PTPRCAP	SETD2	MCM4	GSTM4	KLF6	HLA-C	RPS3
PDIA6	SLC2A5	ARGLU1	LEF1	NHP2	TMEM131L	HNRNPD	CFLAR	NOP16	CORO1B	UBE2C	RPS17	EIF4A1	SETD5	PCNA	SGPP1	CD69	HLA-DMB	RPS8
PDIA4	PRDX6	FUS	SMARCC1	PRDX1	SEL1L3	NOLC1	CNN2	PPA1	PLP2	TUBB	NDUFB8	RNASEK	PDE7A	FEN1	BCL6	FOS	CD79A	RPL11
CANX	STAT3	PNISR	TBC1D1	ERH	DMD	PAICS	LAPTM5	MRTO4	PTPRE	PLK1	DDT	GABARAP	CEP350	CLSPN	DNAJB9	JUNB	FCMR	RPL28
XBP1	RAB29	ASH1L	ZNF385B	PHB	RASSF6	CCT5	PGK1	TXNL4A	S100A4	CDC20	NDUFA13	ATP6V0C	MAP4K4	ASF1B	AKIRIN2	FOSB	HLA-F	RPL32
MZB1	GMDS	PRDM2	CD38	SNRPD1	ARID5B	SFPQ	POLD4	FBL	ARID3A	ASPM	NDUFV2	MEF2B	MACF1	MCM3	GLCCI1	NR4A1	SAT1	RPL18A
FKBP11	SEC61B	MDM4	TCF3	SNRPG	FGD6	IPO7	MS4A1	ANP32A	NPC2	CDCA8	JTB	C11orf98	SF3B1	PKMYT1	DDX3X	PNRC1	LSP1	RPS15A
LMAN1	CYB5R2	ARID4B	AMN	SNRPF	CIITA	FKBP4	TMBIM6	RUVBL2	SERPINF1	TUBB4B	PRR13	SARNP	KMT2C	GINS2	MGAT1	CD55	SRGN	RPL8
HM13	BIK	N4BP2L2	STRBP	PDCD5	P2RY8	EIF4G1	LAT2	LYAR	LGALS1	CDK1	NDUFC2	RPL17	PRRC2B	CDC45	ARMH3	UBC	IL2RG	RPS19
MTDH	TPI1	AKAP13	CENPV	ATP5MF	RIC1	EIF3B	TESC	TUFM	MT1F	CDCA3	PCBP2	RPS10-NUDT3	RALGPS2	ZWINT	RB1CC1	NR4A2	EVI2B	RPLP0
HYOU1	BLNK	ARID1B	TERT	SNRPB	TACC1	EIF3A	EBI3	EXOSC5	ITM2C	STMN1	PGAM1	UBE2V1	AFF3	RRM1	ARMCX2	IER2	VAMP2	RPS14
RPN2	PIM2	NKTR	FBLN2	COX8A	ANKRD13A	GLRX5	MYL6	IMPDH2	SLC16A4	CCNB1	WDR83OS	RPL26	ZNF107	HELLS	ATF7IP2	HERPUD1	HLA-DOA	RPL10
DDOST	GATM	KMT2E	IGLL1	ATP5PF	MEF2A	LRPPRC	ACTR3	DDX21	CNDP2	CCNA2	SNRPD3	GATD3B	SMARCC2	CDT1	HMCES	EGR1	EVL	RPL30
PDIA2	RGS10	AKAP9	RNASEH2B	PRELID1	ITSN2	HDGF	RFTN1	MRPL3	PDCD1	UBE2S	CSNK2B	TRAPPC5	UBR4	ATAD2	CCNG2	YPEL5	TAP1	RPL18
STT3A	RHOH	ATM	CCDC88A	PRMT1	IL13RA1	SUPT16H	FNBP1	CCT3	LILRB4	AURKB	NDUFA11	C17orf49	CUL3	LMNB1	KLF10	KLF2	SERPINB1	RPS15
DNAJB11	LGALS3	JMJD1C	CUX1	PSME2	NF1	HNRNPA2B1	GNG5	CCDC86	TRAF3IP3	CDKN3	RPL36A	GNG10	BTAF1	DEK	HSD17B4	PTPRC	RNASET2	RPL12
TXNDC5	GOT2	ANKRD12	ARHGEF18	PSMB3	RNF19A	SET	LYSMD2	NOP56	SFTPB	CCNB2	PDCD6	PSMA6	CDV3	CDC6	SLC15A4	CYTIP	CIRBP	RPS5
SEC61A1	AHR	ANKRD11	SSBP2	BANF1	LIMA1	HSP90AB1	UBE2A	NIFK	MACROD2	GTSE1	ARPC4	MRPL38	TNKS2	MCM6	EPS15	SARAF	MAP1LC3B	RPS18
DNAJC3	MTHFD2	STK4	ID3	CCT6A	ATP2B1	TRAP1	SYAP1	TIMM50	RNF213	BIRC5	ECH1	ACTG2	ERC1	DHFR	YPEL2	HLA-B	ARL6IP5	RPS6
MLEC	ASB2	INPP5D	RGCC	MRPL51	ICAM1	MAZ	MDH1	RPL22L1	RABAC1	CENPE	NDUFA7	RPL23A	YLPM1	DNMT1	SYT17	TXNIP	TAPBP	RPS13
