# Supplementary material for: Single cell profiling reveals malignant states and immune landscapes in PCNSL and systemic DLBCL
Source: iScience. 2026 Apr 2;29(5):115563. doi: 10.1016/j.isci.2026.115563 (PMC13097095; doi:10.1016/j.isci.2026.115563)
Supplement: Table S9. Estimated cellular fractions of B-cell subsets in PCNSL and sDLBCL cohorts derived from CIBERSORTx deconvolution [file mmc5.xlsx]

## Sheet: Sheet1
PCNSL(N=34)
Mixture	C2_M2_Mac_APOC1	C0_M2_Mac_C1S	C1_Mono	C4_LAM	T0_Tnm_CCR7	B1	B4	NK cell	B0	C7_M2_Mac_NEAT1	T1_Tcyto_NKG7	Stromal cell	B3	C6_cDC2	T2_Treg_FOXP3	T3_Tpro_PKMYT1	B2	T4_IFN-activated_IFIT1	C5_cDC1	C3_pDC	P-value	Correlation	RMSE
GSM854942	0	0.0639507	0	0.0838096	0	0.126644	0.153139	0	0.356897	0.0395186	0.0359964	0.0666459	0.0596428	0	0	0	0	0.0101217	0.000721664	0.00291304	0	0.550758	0.861981
GSM854943	0.038835	0.0347545	0	0.0305161	0.0159809	0.116022	0.101104	0.0159494	0.322125	0.0454961	0.0041007	0.265112	0	0	0	0	0.0100033	0	0	0	0	0.602703	0.826638
GSM854944	0	0.0474154	0	0.0215869	0	0.226071	0.0955713	0	0.4621	0.0260804	0.00729722	0.102954	0	0	0	0	0.0109238	0	0	0	0	0.52911	0.888907
GSM854945	0	0.0335248	0	0.10825	0	0.116296	0.150618	0	0.450536	0.0188241	0.00729932	0.0650855	0.0481412	0	0	0	0	0	0	0.00142376	0	0.528485	0.887534
GSM854946	0	0.0421253	0	0.173688	0.000927778	0.326554	0.0376077	0	0.278389	0.0262548	0	0.0316663	0.0716647	0.00522416	0	0	0	0.00589865	0	0	0	0.531221	0.870995
GSM854947	0.0350306	0.0144898	0	0.0224635	0.0299427	0	0.150879	0	0.638513	0.0388681	0	0.0139207	0.0204267	0	0	0.0131341	0.0193139	0.00301734	0	0	0	0.484717	0.904728
GSM854948	0.0162817	0.0266115	0	0	0	0.0445832	0.0692527	0	0.497369	0.0411336	0.0438962	0.217294	0	0	0.00303744	0	0.0405408	0	0	0	0	0.502744	0.892017
GSM854949	0	0.066382	0.00848691	0.161492	0.0239909	0.120301	0.104042	0	0.284693	0.0420071	0.000812873	0.0468018	0.0764215	0.000871114	0	0.0231193	0	0	0	0.0405786	0	0.532628	0.857278
GSM854950	0	0.0676316	0	0.0361394	0	0.239199	0	0	0.42708	0.0152648	0.0257572	0.0218497	0.137185	0	0	0.0048515	0	0.00374926	0	0.0212918	0	0.5138	0.884033
GSM854951	0	0.0355137	0	0.139692	0	0.224632	0.0374521	0	0.496814	0.0224633	0	0.029689	0	0	0	0	0	0.0040339	0	0.00970894	0	0.467145	0.902416
GSM854952	0	0.068508	0	0.179314	0	0.264598	0	0	0.431905	0.00820026	0	0.0286616	0.00192295	0	0	0.0168906	0	0	0	0	0	0.479481	0.882808
GSM854953	0	0.0409021	0	0.321691	0	0.162018	0	0	0.266998	0.0221746	0	0.0293134	0.155166	0	0	0.000807672	0	0	0	0.000928187	0	0.562817	0.840307
GSM854954	0.0988528	0.0897314	0	0	0.00412264	0.0523992	0.0150433	0	0.0304294	0.00945356	0.000523139	0.0424469	0.396044	0	0	0.0785196	0.1769	0	0	0.00553477	0	0.330334	0.978358
GSM854955	0.0158667	0.00382868	0	0.207609	8.03247e-05	0.254468	0	0	0.198646	0.032279	0	0.0246701	0.233457	0	0	0.0206708	0	0	0	0.00842477	0	0.519361	0.882479
GSM854956	0	0.0500522	0	0.066961	0	0.147973	0	0	0.668048	0.0115669	0	0	0	0	0	0.0346156	0	0	0	0.0207831	0	0.445113	0.91294
GSM854957	0	0.0692821	0	0.0318868	0	0.311071	0.186557	0	0.352951	0.0065134	0.0207259	0.000325956	0	0	0	0.0206879	0	0	0	0	0	0.434719	0.91066
GSM854958	0	0.0532719	0	0.136492	0	0.261959	0.0650004	0	0.395579	0.0264598	0	0	0	0.00641936	0	0.0206377	0	0.0335776	0	0.000603061	0	0.500263	0.883128
GSM854959	0	0.105014	0	0.0508941	0.0378762	0.105267	0	0	0.0629684	0.00181877	0.00736371	0.614208	0	0	0	0.00499674	0	0	0.00959311	0	0	0.540038	0.845529
GSM854960	0	0.0421996	0	0.12433	0	0.239792	0.0481343	0	0.52499	0.0106194	0	0.00660116	0	0	0	0	0	0.00333379	0	0	0	0.544376	0.877926
GSM854961	0	0.109273	0	0.195597	0	0.168801	0.0504074	0	0.350005	0.037236	0	0.0562025	0	0	0	0.0220338	0	0	0.0042958	0.00614783	0	0.533165	0.846242
GSM854962	0	0.0739757	0	0.0346515	0	0.112729	0.0974522	0	0.476621	0.0142182	0.0183136	0.00420962	0.12777	0	0	0	0	0.0146284	0	0.0254314	0	0.489284	0.890393
GSM854963	0.0541428	0	0	0.0464278	0	0.163477	0	0	0.486915	0	0.0355743	0.00737065	0.193778	0.00398591	0	0	0.00832838	0	0	0	0	0.266648	0.963971
GSM854964	0.0119126	0.045436	0.00922915	0	0.052202	0.0147519	0	0.00217528	0.116376	0.0586486	0.0848035	0.585458	0	0	0	0	0.00800542	0	0.00756739	0.0034342	0	0.597351	0.807304
GSM854965	0	0.0463097	0.00327392	0.119232	0.0105665	0.0739449	0	0	0.218196	0.0983998	0.00973128	0.375661	0	0	0	0.0350362	0	0.00964893	0	0	0	0.628759	0.798701
GSM854966	0	0.0470704	0	0.108494	0	0.0668004	0.0303295	0	0.560741	0.019889	0	0	0.164641	0	0	0	0	0	0	0.00203446	0	0.519664	0.885342
GSM854967	0	0.0575219	0	0.267307	0	0.166643	0.0503028	0	0.191797	0.0472432	0	0.0053745	0.0906441	0	0	0	0	0.119462	0	0.00370571	0	0.60617	0.813881
GSM854968	0	0.0694001	0	0.14737	0	0.249776	0.0461591	0	0.350567	0.0428387	0.000955177	0.0374215	0	0	0	0.0389463	0	0.0158369	0	0.000729323	0	0.574978	0.840683
GSM854969	0	0.000212008	0	0.0268562	0	0.137581	0.0419577	0	0.746255	0.00500157	0	0.000576794	0.0245395	0	0	0.0170206	0	0	0	0	0	0.542746	0.924006
GSM854970	0	0.110974	0	0.0845477	0.0279194	0.197322	0.0408585	0	0.150514	0.0942195	0.055425	0.192275	0	0	0	0.0129512	0	0.00256173	0.0304308	0	0	0.574003	0.82118
GSM854971	0	0.0223871	0	0.0429382	0	0.24121	0.0729557	0	0.576206	0.00529504	0	0.00359389	0.0295741	0	0	0.00450944	0	0.00133101	0	0	0	0.512008	0.913252
GSM854972	0	0.0243837	0	0.0191166	0.00246766	0.142467	0.152938	0	0.631705	0.00243513	0	0.000928919	0	0	0	0.0235575	0	0	0	0	0	0.518706	0.914743
GSM854973	0	0.0504817	0	0.203755	0	0.263857	0.108376	0	0.253656	0.040599	0	0.0496185	0	0	0	0	0	0.0296567	0	0	0	0.560641	0.848643
GSM854974	0	0.0663344	0	0.226708	0	0.169456	0.047284	0	0.271544	0.0576085	0	0.121938	0	0	0	0.0156439	0.0223566	0.00112759	0	0	0	0.597476	0.815762
GSM854975	0	0.0449895	0.00118824	0.105977	0.0163599	0.0585265	0.0274491	0	0.297234	0.106454	0	0.312358	0	0	0	0	0.0294637	0	0	0	0	0.597634	0.823648
sDLBCL(N=221)
Mixture	C2_M2_Mac_APOC1	C0_M2_Mac_C1S	C1_Mono	C4_LAM	T0_Tnm_CCR7	B1	B4	NK cell	B0	C7_M2_Mac_NEAT1	T1_Tcyto_NKG7	Stromal cell	B3	C6_cDC2	T2_Treg_FOXP3	T3_Tpro_PKMYT1	B2	T4_IFN-activated_IFIT1	C5_cDC1	C3_pDC	P-value	Correlation	RMSE
GSM2328918	0.072379	0	0	0.0189826	0.0218392	0.0143763	0	0	0.351587	0.00134049	0	0	0.323433	0	0	0.0730916	0.095469	0.0269351	0	0.000566369	0	0.38995	0.925681
GSM2328919	0.030119	0.0577665	0	0.122602	0	0.0707986	0	0	0.0910987	0.0195124	0	0	0.092638	0.0471893	0	0.130999	0	0.336199	0	0.00107729	0	0.492166	0.871294
GSM2328920	0.0708702	0	0	0.0391877	0.0202248	0.20223	0	0	0.217764	0.0126251	0	0	0.0520525	0	0	0.0835755	0.157606	0.132143	0	0.0117211	0	0.430487	0.908825
GSM2328921	0.0910209	0	0	0	0.106598	0.182132	0	0	0.229321	0.0126744	0	0	0.023348	0.00407323	0.00629254	0.0390301	0.176052	0.0981448	0	0.0313132	0	0.358238	0.933696
GSM2328922	0.0464254	0.0328894	0.0344488	0.0644549	0.00777408	0.00137461	0	0	0.239121	0.00319353	0.0365147	5.57107e-05	0.174289	0.0443626	0	0.206221	0.0700165	0.0352101	0	0.00364855	0	0.427396	0.904864
GSM2328923	0.087177	0.0015039	0	0.0825738	0.0388981	0.14483	0	0	0.35248	0.00820195	0	0	0.164234	0.0234175	0	0.0580537	0	0.0338427	0	0.0047876	0	0.436557	0.901569
GSM2328924	0.148147	0	0.0327128	0.0846172	0	0.147357	0	0	0.208256	0.0219993	0	0	0.0706069	0.0441809	0	0.0935171	0.0129058	0.114301	0	0.0213986	0	0.472655	0.887473
GSM2328925	0.0392195	0.0246071	0.0532722	0.23012	0	0.0764341	0	0.029457	0	0.0384678	0.0979563	0	0.0695866	0.0022489	0	0.187954	0	0.140006	0	0.0106705	0	0.510589	0.859748
GSM2328926	0.0681603	0.0128208	0	0.118693	0	0.222074	0	0	0.139025	0.0114964	0	0	0	0.00222134	0	0.0918405	0.0766837	0.230607	0	0.0263778	0	0.473223	0.883319
GSM2328927	0.110849	0	0.000604698	0.116636	0.0684211	0.0317768	0	0	0.107567	0.0130538	0	0	0.160054	0	0	0.269662	0	0.106737	0	0.0146376	0	0.467185	0.884141
GSM2328928	0.0618896	0.00127215	0	0	0.0434541	0.38481	0	0	0.1932	0.0081656	0	0	0.0664444	0.0101035	0	0.0830455	0.0947129	0.052902	0	0	0	0.40617	0.922562
GSM2328929	0.0603494	0.0302093	0	0	0.00326077	0.0450502	0	0	0.373307	0	0	0	0.253812	0	0	0.0693864	0.123539	0.038733	0	0.00235196	0	0.40007	0.919443
GSM2328930	0.0456824	0.0381255	0	0	0.0276571	0.102406	0	0	0.320305	0	0	0	0.340838	0	0	0.0958745	0.0092414	0.0169197	0	0.00295039	0	0.402043	0.920294
GSM2328931	0.0948407	0.00647069	0	0.0564495	0.0537109	0.194923	0	0	0.139932	0.0126573	0	0	0.0866495	0.0268318	0.000699755	0.151137	0.0362441	0.117801	0	0.0216526	0	0.403608	0.91493
GSM2328932	0.097582	0	0.0138672	0.16535	0	0.0229022	0	0	0.18086	0.0144368	0	0	0.166435	0.0279353	0	0.114682	0.0802398	0.0982445	0	0.0174657	0	0.455479	0.890579
GSM2328933	0.082841	0.0320567	0	0.0695088	0	0.0950575	0	0	0.189059	0.0120125	0.0206318	0	0.232451	0	0	0.146317	0.0365446	0.0779586	0	0.00556114	0	0.464978	0.885673
GSM2328934	0.0703538	0	0	0.0251643	0	0.0946496	0	0	0.373343	0.0106293	0	0	0.134337	0.0135059	0	0.0912976	0	0.161028	0	0.0256923	0	0.374497	0.929453
GSM2328935	0.0897124	0	0	0.0655911	0	0.0657106	0	0	0.150758	0.0112172	0	0	0.141659	0.0711649	0	0.0858829	0.0432525	0.260263	0	0.0147889	0	0.44753	0.895057
GSM2328936	0.0792716	0.0350836	0	0.0413823	0.0423459	0.105803	0	0	0.390119	0.0197527	0	0	0.0332376	0.0381993	0	0.165723	0.0319995	0.0155019	0	0.00158162	0	0.475232	0.881407
GSM2328937	0.0939638	0	0.00258592	0.08672	0.0113568	0.0700505	0	0	0.214395	0.0149125	0	0	0.0813514	0	0	0.207734	0.022007	0.14828	0	0.0466437	0	0.435569	0.900318
GSM2328938	0.065185	0	0	0.0278193	0	0.0975582	0	0	0.430713	0.0131465	0	0	0.205112	0.0080866	0	0.0681077	0.00759072	0.0477329	0	0.028948	0	0.402201	0.92256
GSM2328939	0.0572424	0.058555	0	0.0433506	0	0.0862886	0	0	0.407592	0.0143858	0	0	0.266863	0	0	0.0576781	0	0.00804444	0	0	0	0.458357	0.889851
GSM2328940	0.108653	0	0	0.0859848	0.112948	0.234765	0	0	0.181253	0.0127724	0	0	0.047729	0.0438397	0.0188039	0.071709	0.0417798	0.0283292	0	0.0114326	0	0.386929	0.923911
GSM2328941	0.079855	0	0	0.00722562	0.0772332	0.18066	0	0	0.2419	0.00656459	0	0	0.0367195	0.00512981	0.0143234	0.142617	0.159448	0.0246333	0	0.0236912	0	0.39346	0.922255
GSM2328942	0.0891556	0	0	0.110705	0.0762158	0.185258	0	0	0.15854	0.0278321	0	0	0.12237	0.0237872	0	0.090605	0.0206491	0.076356	0	0.0185259	0	0.323598	0.95068
GSM2328943	0.113196	0	0	0.00549436	0.144822	0.193589	0	0	0.185062	0.0211282	0	0	0.0601953	0.0427065	0.0225878	0.102949	0.0478681	0.0472185	0	0.013183	0	0.28218	0.968306
GSM2328944	0.112252	0.0220333	0	0.00801244	0.0281873	0	0	0	0.397965	0.00738429	0.0185135	0.000801065	0.19466	0	0	0.0559885	0.108777	0.0180169	0	0.0274086	0	0.479442	0.878359
GSM2328945	0.0653334	0.0121238	0.0249771	0.19238	0	0.0740943	0	0	0.0933972	0.0323302	0.0292459	0	0.0476948	0.0239857	0.00918186	0.241119	0	0.153405	0	0.000732306	0	0.502165	0.864948
GSM2328946	0.0420575	0.0176837	0	0	0.0322006	0.0491531	0	0	0.570631	0.00589207	0	0	0.158454	0	0	0.0541298	0.052371	0.0174277	0	0	0	0.372942	0.935588
GSM2328947	0.0947244	0.0208553	0	0.0825823	0	0.0364915	0	0	0.105189	0.0147916	0	0	0.110628	0.071844	0	0.16134	0	0.27493	0	0.0266239	0	0.502242	0.864737
GSM2328948	0.069588	0.0138053	0	0.119762	0	0.0680134	0	0	0.159228	0.00411541	0	0	0.208242	0.0914064	0	0.131304	0	0.124794	0	0.00974121	0	0.418211	0.908393
GSM2328949	0.0384702	0.066531	0.0017198	0.17551	0	0.134637	0	0	0.132428	0.0336739	0	0	0.0443016	0.0389099	0	0.152899	0	0.1781	0	0.00281919	0	0.478939	0.878222
GSM2328950	0.0337788	0.0693508	0	0	0	0.139386	0	0	0.280129	0	0	0	0.190593	0	0	0.0468539	0.203487	0.034996	0	0.00142547	0	0.420075	0.909451
GSM2328951	0.085719	0.00855932	0	0	0.00026665	0.0686907	0	0	0.31432	0.00855614	0.00570114	0	0.257814	0	0	0.0474468	0.12724	0.0702289	0	0.00545753	0	0.396965	0.919531
GSM2328952	0.117381	0	0	0.0321191	0	0.231778	0	0	0.163814	0.017344	0	0	0	0	0	0	0.224172	0.175406	0	0.0379849	0	0.450945	0.892606
GSM2328953	0.0721265	0.0322638	0	0	0.00117069	0	0	0	0.299994	0.01104	0.067415	0	0.270442	0	0	0.162352	0	0.0831961	0	0	0	0.4771	0.884801
GSM2328954	0.104433	0.0363446	0	0.0773609	0.0163413	0.177079	0	0	0.134978	0.033984	0	0	0.0663782	0.0292432	0	0.115349	0	0.163724	0	0.0447851	0	0.501903	0.865361
GSM2328955	0.0558942	0.0281618	0	0.0450151	0.00827193	0.018064	0	0	0.374286	0.00237868	0	0	0.313696	0.00212762	0	0.0955012	0	0.0380821	0	0.0185217	0	0.455923	0.897811
GSM2328956	0.0856571	0	0	0	0.0657863	0.160728	0	0	0.32009	0.0034867	0	0	0.194971	0.02518	0	0.0848103	0.0233091	0.0319085	0	0.00407326	0	0.391083	0.922925
GSM2328957	0.0943193	0	0	0.0433274	0	0.117833	0	0	0.0244955	0.00519406	0	0	0.105357	0	0	0.14734	0.143759	0.271373	0	0.047001	0	0.396708	0.917982
GSM2328958	0.0516082	0.0319838	0	0.104513	0	0.125105	0	0	0.12798	0.0146501	0	0	0.0982226	0	0	0.163215	0.0446957	0.200981	0	0.0370462	0	0.400416	0.91628
GSM2328959	0.0644849	0.0235929	0	0.137598	0	0.103181	0	0	0.231487	0.00326262	0	0	0.236723	0.0031512	0	0.121905	0.0173712	0.0383033	0	0.0189406	0	0.460898	0.889045
GSM2328960	0.0893284	0	0	0.151894	0	0.120078	0	0	0.0777652	0.0199601	0.0153456	0	0.00359113	0.00592899	0	0.156844	0.0952093	0.210246	0	0.0538093	0	0.431499	0.902454
GSM2328961	0.0891762	0.00620497	0	0.0139301	0	0.147889	0	0	0.295442	0.0212237	0	0	0.188411	0.0510789	0	0.0775203	0	0.0994337	0	0.00968929	0	0.387406	0.922148
GSM2328962	0.0267438	0.0652377	0	0.0805519	0	0.0164524	0	0	0.335208	6.53903e-05	0	0	0.254998	0.0349281	0	0.13645	0.0179747	0.0280984	0	0.00329242	0	0.404075	0.915041
GSM2328963	0.0583703	0	0	0	0	0.124376	0	0	0.370667	0.00882277	0	0	0.14316	0.0469441	0	0.0490575	0	0.19228	0	0.00632286	0	0.312245	0.950763
GSM2328964	0.0243959	0.0580851	0	0.0730138	0	0.111406	0	0	0.222677	0.0240486	0	0	0.100199	0	0	0.212322	0	0.166372	0	0.00748006	0	0.416126	0.910078
GSM2328965	0.0938173	0	0	0	0	0.0555212	0	0	0.0528877	0.00851931	0	0	0.0666573	0.00166201	0	0.10531	0.162754	0.416639	0	0.0362319	0	0.426342	0.90477
GSM2328966	0.054857	0.0656955	0	0	0	0.135877	0	0	0.403807	0.0128169	0	0	0.164257	0.00856919	0	0.0695722	0.0114495	0.0651519	0	0.00794625	0	0.467038	0.88647
GSM2328967	0.0436348	0.0486185	0.00704129	0.131889	0	0.10643	0	0	0.225512	0.00477846	0	0	0.232071	0.0215863	0	0.0975021	0.020223	0.053829	0	0.0068848	0	0.513767	0.862543
GSM2328968	0.0361153	0.0415637	0	0	0.00463324	0.133991	0	0	0.530532	0	0	0	0.141352	0.0032716	0	0.0398725	0.0551298	0.00258004	0	0.0109585	0	0.33106	0.944412
GSM2328969	0.0367665	0.0444567	0	0.0291629	0.0114101	0.1474	0	0	0.413515	0.0128119	0	0	0.111732	0.00224247	0	0.0943484	0.0728673	0.0183115	0	0.00497534	0	0.408591	0.916564
GSM2328970	0.0932286	0	0.113673	0.209152	0	0.130549	0	0	0.0577667	0.0259235	0.0425913	0	0.0519158	0.0586367	0	0.106303	0	0.0976864	0	0.012574	0	0.485027	0.884654
GSM2328971	0.0768924	0.00499757	0	0.0139784	0.00804385	0.116968	0	0	0.372024	0.00385046	0	0	0.253267	0	0	0.047667	0.0699368	0.0267259	0	0.00564831	0	0.428378	0.910524
GSM2328972	0.077209	0.0116307	0.012514	0.176966	0.00318807	0.0566223	0	0	0.246927	0.00043828	0.0486121	0	0.206868	0.0223367	0	0.104284	0	0.0174823	0	0.0149218	0	0.460908	0.887531
GSM2328973	0.0778014	0	0	0.0177174	0.119634	0.0368212	0	0	0.266012	0.0144485	0	0	0.00577499	0.0364176	0.0768326	0.300394	0.000340532	0.0405399	0	0.00726599	0	0.343025	0.939266
GSM2328974	0.102134	0	0	0	0.0535353	0.156365	0	0	0.331876	0.0138999	0	0	0.0949667	0.0181017	0	0.124428	0.0642719	0.0375879	0	0.00283473	0	0.359261	0.933276
GSM2328975	0.0568654	0	0	0	0.00189644	0.0245486	0	0	0.281361	0.0055005	0	0	0.267096	0.000641265	0	0.187564	0.120664	0.0538628	0	0	0	0.354187	0.940264
GSM2328976	0.0523977	0.0245668	0.0602271	0.244121	0.00240125	0.0363629	0	0	0.110383	0.0123901	0.0315342	0	0.132483	0.0216608	0	0.163758	0.0164255	0.0806975	0	0.010591	0	0.50682	0.862241
GSM2328977	0.0417304	0.0146701	0	0	0.00896421	0.191606	0	0	0.507702	0.00115175	0	0	0.190075	0	0	0.0214921	0.00754401	0.0150651	0	0	0	0.385996	0.932928
GSM2328978	0.0825609	0	0	0.00255153	0.0400572	0.0160463	0	0	0.550172	0.00661202	0	0	0.135967	0	0	0.137636	0.0060162	0.0223803	0	0	0	0.399252	0.921394
GSM2328979	0.0301655	0.0630919	0	0	0	0.0564771	0	0	0.511764	0	0	0	0.176128	0	0	0.0497057	0.018459	0.0942088	0	0	0	0.411313	0.915082
GSM2328980	0.0397619	0.0415716	0	0	0	0.1233	0	0	0.49833	0	0	0	0.116013	0	0	0.0442775	0.0972184	0.0353734	0	0.00415493	0	0.420136	0.914945
GSM2328981	0.0760885	0	0	0	0.02077	0.0557236	0	0	0.310664	0.0108865	0.0317445	0	0.336047	0	0	0.0826263	0.023454	0.0485793	0	0.00341662	0	0.379237	0.928765
GSM2328982	0.0531133	0.0225479	0.0134449	0.0491479	0.00487463	0.148008	0	0	0.308516	0.00210262	0	0	0.140999	0.0452823	0	0.144189	0	0.0565623	0	0.0112126	0	0.385888	0.923491
GSM2328983	0.0806326	0	0	0.0698929	0.010731	0.0304544	0	0	0.281817	0.00662314	0.0116649	0	0.280641	0	0	0.115538	0.0573407	0.0415294	0	0.0131352	0	0.425631	0.908067
GSM2328984	0.0904792	0	0	0.0702435	0.0676807	0.198081	0	0	0.242839	0.0114902	0.0435728	0	0.0587918	0.00898422	0	0.0752062	0.0712325	0.0548739	0	0.00652566	0	0.442043	0.898724
GSM2328985	0.0817758	0	0	0	0	0.137705	0	0	0.191806	0.010738	0	0	0.0506587	0.0800661	0	0.167569	0.0235164	0.235483	0	0.0206828	0	0.354911	0.934846
GSM2328986	0.0674701	0.0127181	0	0.110016	0	0.0208906	0	0	0.195927	0.0088865	0.0182539	0	0.227788	0	0	0.170421	0.017749	0.134153	0	0.0157265	0	0.470337	0.886371
GSM2328987	0.100065	0.00295103	0.0244581	0.101293	0.0106503	0.0595659	0	0	0.176529	0.00993924	0.0762723	0	0.186292	0	0	0.110047	0.0822581	0.0437054	0	0.0159739	0	0.499901	0.867061
GSM2328988	0.0670616	0.0042985	0	0	0.0354937	0.0970327	0	0	0.522783	0.00450569	0	0	0.152398	0.00559385	0	0.0979883	0.00978065	0.00306342	0	0	0	0.404997	0.922843
GSM2328989	0.0242673	0.0671831	0	0.1193	0.00409622	0.0954402	0	0	0.219961	0.00770726	0.0132109	0	0.275741	0	0	0.10387	0.0302876	0.0304118	0	0.00852335	0	0.466537	0.886658
GSM2328990	0.0650423	0.0446347	0.0569779	0.0463341	0	0.0472789	0	0	0.1868	0.00916152	0	0	0.161213	0.107067	0	0.0471901	0	0.222184	0	0.00611571	0	0.476299	0.879557
GSM2328991	0.0725934	0.00474104	0	0.0192134	0	0.118428	0	0	0.157076	0.00861194	0	0	0.221702	0	0	0.0806748	0.174933	0.122253	0	0.0197733	0	0.393475	0.921996
GSM2328992	0.0787245	0	0	0	0.0560548	0.218846	0	0	0.281653	0.00918687	0	0	0.0803028	0.000222849	0.00043331	0.0250279	0.20059	0.0451086	0	0.003849	0	0.385569	0.925644
GSM2328993	0.0290361	0.0753587	0	0.0175229	0	0.051865	0	0	0.387176	3.27948e-05	0	0	0.254295	0	0	0.0845575	0.0438741	0.0485394	0	0.00774186	0	0.478996	0.884726
GSM2328994	0.0680056	0	0	0.266933	0.0111167	0	0	0	0.0934977	0.0245683	0.0574851	0	0.0897917	0.00764149	0	0.214191	0.0212843	0.131664	0	0.0138219	0	0.4954	0.868801
GSM2328995	0.0699471	0.0572853	0	0	0.00299475	0.088503	0	0	0.147969	0	0	0	0.345122	0	0	0.228154	0	0.0459181	0	0.0141063	0	0.437513	0.899377
GSM2328996	0.0601686	0.0362062	0	0.129517	0.0351557	0.207115	0	0	0.241633	0.0145272	0	0	0.103792	0.00461382	0	0.0714295	0.0180502	0.0629493	0	0.0148416	0	0.463087	0.886895
GSM2328997	0.0397014	0.0552862	0	0.174127	0	0.0530361	0	0	0.137701	0.007831	0.0231175	0	0.193297	0.0287015	0	0.1588	0.00611163	0.11682	0	0.00547057	0	0.499603	0.866912
GSM2328998	0	0.0984492	0.000468346	0.12536	0	0.265855	0	0	0.242251	0.0133441	0	0	0.0973491	0.00719694	0	0.103956	0.0129526	0.0266453	0	0.00617292	0	0.483924	0.876868
GSM2328999	0.0163012	0.0538122	0	0.0806192	0.00308931	0.0763206	0	0	0.397263	0.0196464	0	0	0.0978232	0.00155131	0	0.175461	0	0.0608258	0	0.0172866	0	0.407752	0.916035
GSM2329000	0.0914051	0	0	0	0	0.0131025	0	0	0.358661	0.00332428	0	0	0.218722	0	0	0.119777	0.0546127	0.140395	0	0	0	0.402948	0.917579
GSM2329001	0.0798726	0	0	0.0936013	0.0627345	0.238252	0	0	0.141434	0.00586469	0	0	0.113556	0.0254943	0	0.0810192	0.107117	0.0440299	0	0.00702503	0	0.425771	0.906348
GSM2329002	0.0933798	0.0124875	0	0.18951	0	0.0197788	0	0	0.0933995	0.0158345	0	0	0.107273	0.053843	0	0.132422	0.0639004	0.175512	0	0.0426591	0	0.506917	0.862026
GSM2329003	0.0500416	0.0312041	0	0.0204855	0	0.0972185	0	0	0.271246	0.00795378	0	0	0.0997928	0.00382089	0	0.128828	0.0393702	0.232311	0	0.0177278	0	0.389361	0.922174
GSM2329004	0.0703275	0.0229437	0.0163883	0.103585	0	0.0646529	0	0	0.0906576	0.0185097	0	0	0.115451	0.0601597	0	0.138977	0.0289243	0.246213	0	0.0232105	0	0.511856	0.860552
GSM2329005	0.0618838	0.0243917	0	0.200995	0	0.0767916	0	0	0.089953	0.0333593	0	0	0.105127	0	0	0.178624	0	0.199966	0	0.0289084	0	0.531538	0.848673
GSM2329006	0.0834941	0	0.00180088	0	0.0134386	0.264164	0	0	0.223726	0.000780491	0	0	0.200762	0.0391907	0	0.0751699	0.0404761	0.0511694	0	0.00582807	0	0.337753	0.941419
GSM2329008	0.0850428	0	0	0	0	0.165336	0	0	0.107574	0.00874882	0	0	0	0.0092814	0	0.0908583	0.190543	0.272205	0	0.0704112	0	0.42676	0.906677
GSM2329009	0.0256805	0.080943	0	0	0	0.0783832	0	0	0.384836	0	0	0	0.1298	0.011459	0	0.112925	0	0.169373	0	0.00660019	0	0.453039	0.894929
GSM2329010	0.0767399	0.0296826	0	0.00932579	0.0121679	0.0749591	0	0	0.427523	0.00290071	0	0	0.272677	0	0	0.0439126	0.0428941	0.00721719	0	0	0	0.469221	0.888758
GSM2329011	0.0943748	0	0	0	0.0136879	0.0572509	0	0	0.36789	0.00219415	0	0	0.243955	0	0	0.0610564	0.146919	0.0115182	0	0.00115265	0	0.401217	0.918258
GSM2329012	0.0680894	0.0290936	0	0.0584009	0	0.0827302	0	0	0.301247	0.0147975	0	0	0.199659	0.0194727	0	0.11819	0	0.10251	0	0.00581014	0	0.424054	0.906263
GSM2329013	0	0.0617655	0.0113129	0.0573856	0	0.0692035	0	0	0.141896	0.0155262	0	0	0.0495452	0.0493602	0	0.109539	0	0.421057	0	0.0134104	0	0.424516	0.906224
GSM2329014	0.00920992	0.0546031	0	0.125362	0	0	0	0	0.209175	0.00458535	0.0003276	0	0.15292	0	0	0.134658	0.0379498	0.255238	0	0.0159713	0	0.466325	0.889766
GSM2329015	0.0512422	0.00379619	0	0.00253262	0.00809986	0.168692	0	0	0.380241	0	0	0	0.306254	0.00315679	0	0.0402634	0.0319803	0.00374243	0	0	0	0.350141	0.942335
GSM2329016	0.0309793	0.0773448	0	0	0	0.164542	0	0	0.422769	0.00657041	0	0	0.166879	0.0130634	0	0.0372047	0.0284269	0.0274202	0	0.0247997	0	0.442513	0.899515
GSM2329017	0.0702212	0	0	0.0552277	0.0200469	0.161812	0	0	0.113451	0.00310979	0	0	0.104596	0	0	0.0724156	0.264145	0.105468	0	0.0295067	0	0.387834	0.923462
GSM2329018	0.0731185	0.0121995	0	0	0.0170397	0.00571729	0	0	0.372986	0	0	0	0.351369	0	0	0.120276	0.0215741	0.0257191	0	0	0	0.434936	0.908653
GSM2329019	0.0763561	0	0	0	0	0.125427	0	0	0.267139	0.0117237	0	0	0.0886673	0.00507719	0	0.0928646	0.0926435	0.189548	0	0.0505529	0	0.405712	0.918067
GSM2329020	0	0.0885671	0.0177565	0.176436	0	0.0623203	0	0	0.148697	0	0	0	0.192072	0.0212047	0	0.187754	0.0107164	0.0903219	0	0.00415363	0	0.450699	0.892664
GSM2329021	0.0637403	0.00326605	0	0.0673759	0	0.078361	0	0	0.174346	0.0037213	0	0	0.138135	0.0920759	0	0.0922958	0.110867	0.168408	0	0.00740706	0	0.398814	0.91852
GSM2329022	0.0414138	0.0125941	0	0	0	0	0	0	0.6312	0.00266174	0	0	0.0600927	0	0	0.180337	0	0.0613195	0.00363239	0.00674884	0	0.300525	0.955582
GSM2329023	0.0578501	0.0513785	0.0163101	0.000581401	0	0.0438622	0	0	0.227898	0.000785133	0.0110375	0	0.346954	0	0	0.133512	0.03982	0.0484397	0	0.021572	0	0.440014	0.899354
GSM2329024	0.0271087	0.022669	0.0399122	0.053691	0	0.0439762	0	0	0.0928979	0.00663441	0	0	0.136194	0.0115799	0	0.133893	0.000664	0.427116	0	0.00366357	0	0.392933	0.919636
GSM2329025	0.0296591	0.0758307	0	0	0.00609025	0	0	0	0.716019	0.000621056	0	0	0.0397903	0	0	0.0926525	0.00490989	0.0294933	0.00336166	0.00157281	0	0.377881	0.926134
GSM2329026	0.0533666	0.0129745	0	0.0423296	0.0116627	0.124155	0	0	0.302034	0	0	0	0.22992	0	0	0.0585424	0.150564	0.0142904	0	0.000160403	0	0.420086	0.915729
GSM2329027	0.0748309	0.0292576	0	0.00896856	0	0.0427113	0	0	0.25331	0.00301346	0	0	0.26304	0	0	0.170018	0.0449596	0.103088	0	0.00680256	0	0.422101	0.90791
GSM2329028	0.083674	0.00260345	0	0	0.0246492	0.257834	0	0	0.329464	0.00495372	0	0	0.119053	0.00255457	0	0.130359	0	0.0448547	0	0	0	0.346162	0.938511
GSM2329029	0.08955	0.0112388	0	0.0646989	0.01727	0.130584	0	0	0.319789	0.018087	0	0	0.187246	0.0394699	0	0.0691058	0.022661	0.0302991	0	0	0	0.468394	0.885923
GSM2329030	0.0941396	0	0	0	0	0.163026	0	0	0.345978	0.00962369	0	0	0.0586005	0	0	0.0356489	0.191721	0.0961511	0	0.00511165	0	0.378667	0.926131
GSM2329031	0.0886927	0	0	0.0439176	0.0101158	0.0474859	0	0	0.311852	0.00528331	0	0	0.256963	0	0	0.136775	0.0415737	0.0464147	0	0.0109257	0	0.384295	0.92384
GSM2329032	0.0886689	0	0	0.0580078	0	0.116326	0	0	0.154678	0.00946144	0	0	0.236396	0	0	0.161017	0.0529151	0.113866	0	0.00866461	0	0.440859	0.900203
GSM2329033	0.0892741	0.00031184	0	0.0520709	0.00716064	0	0	0	0.396165	0.00846005	0	0	0.305223	0	0	0.104185	0	0.0303246	0	0.00682524	0	0.475989	0.887502
GSM2329034	0.0625609	0.0143136	0	0.21683	0	0.0937926	0	0	0.088113	0.0144075	0.0267323	0	0.137164	0	0	0.128344	0.0610998	0.14735	0	0.00929174	0	0.4995	0.867594
GSM2329035	0.0302346	0.107479	0	0.0159279	0.0285358	0.0206333	0	0	0.380755	0	0.0147177	0	0.212346	0	0	0.075163	0.0573942	0.0441245	0	0.012688	0	0.477374	0.879088
GSM2329036	0.0520376	0.05165	0	0	0.00139516	0.078495	0	0	0.4409	0.00501385	0	0	0.202612	0	0	0.121639	0	0.0409626	0	0.00529553	0	0.426686	0.907097
GSM2329037	0.0841707	0	0	0	0	0.130873	0	0	0.341558	0.00279621	0	0	0.236728	0.0237305	0	0.101353	0.0179294	0.060861	0	0	0	0.428835	0.910223
GSM2329038	0.0485162	0.0758679	0	0	0	0.13815	0	0	0.27462	0	0	0	0.2631	0	0	0.0698514	0	0.125104	0	0.00479111	0	0.480333	0.879668
GSM2329039	0.097345	0.0214344	0	0.00602352	0.00110351	0	0	0	0.391763	0.0110227	0.0106888	0	0.305562	2.00255e-05	0	0.0787514	0.0528356	0	0	0.0234502	0	0.449324	0.894689
GSM2329040	0.0519441	0.0602518	0	0.0703013	0.012501	0.0416549	0	0	0.290102	0.00154237	0	0	0.187067	0	0	0.144696	0.0767966	0.0470638	0	0.0160788	0	0.436124	0.899967
GSM2329041	0.0546357	0.0117837	0	0.0256327	0.0127289	0.186234	0	0	0.298072	0.0123164	0	0	0.180175	0.0268982	0	0.125272	0	0.0594136	0	0.00683751	0	0.384714	0.927268
GSM2329042	0	0.138465	0.0159365	0.136105	0	0.108907	0	0	0.0689075	0.0257359	0	0	0.0119173	0.0299379	0	0.142732	0	0.309132	0	0.0122244	0	0.389492	0.942909
GSM2329043	0.0648345	0.0571593	0	0.0805243	0	0.0568119	0	0	0.235631	0.0133201	0.0924628	0	0.130586	0	0	0.152509	0	0.116161	0	0	0	0.537487	0.84549
GSM2329044	0.0994916	0	0	0.0105474	0	0.166051	0	0	0.240691	0.0115575	0	0	0.214165	0.00753326	0	0.110451	0.0826717	0.0473815	0	0.00945948	0	0.432158	0.904357
GSM2329045	0.113579	0.00417356	0	0	0.0317927	0.00437726	0	0	0.340269	0.00551505	0.0344352	0	0.263569	0	0	0.124462	0.0440492	0.027543	0	0.0062361	0	0.465158	0.887802
GSM2329046	0.0564096	0.045788	0	0	0	0.0283436	0	0	0.238728	0	0.00640808	0	0.182096	0.00218593	0	0.169331	0.0131232	0.257587	0	0	0	0.440426	0.899611
GSM2329047	0.0802542	0.00165686	0	0.130733	0	0.138551	0	0	0.133656	0.00964673	0.0272336	0	0.219682	0	0	0.0891535	0.0667037	0.0720258	0	0.0307032	0	0.457796	0.89097
GSM2329048	0.0695431	0.0195361	0	0.0366169	0	0.310992	0	0	0.287573	0.0147947	0	0	0.0853999	0.0270458	0	0.0818599	0.0152682	0.0323702	0	0.0190006	0	0.415196	0.911553
GSM2329049	0.101297	0	0	0	0	0.144371	0	0	0.119381	0.0140958	0	0	0.0016329	0	0	0.0858733	0.150923	0.303609	0	0.078817	0	0.430557	0.90294
GSM2329050	0.085449	0.0464378	0	0.043878	0.00618749	0	0	0.00240818	0.375305	0.0136044	0	0	0.257018	0	0	0.137345	0.00199239	0.010419	0	0.0199562	0	0.503677	0.865114
GSM2329051	0.0249168	0.117221	0	0.0519724	0	0.147065	0	0	0.219658	0.016719	0	0	0.105264	0	0	0.165507	0	0.151678	0	0	0	0.43004	0.905382
GSM2329052	0.0697934	0.036119	0	0	0	0.0233608	0	0	0.33035	0.0072763	0	0	0.286216	0.00767774	0	0.159168	0	0.0800384	0	0	0	0.428283	0.90559
GSM2329053	0.0904382	0	0.00348012	0.126641	0	0.0802266	0	0	0.235153	0.0123808	0	0	0.212916	0.0263574	0	0.0330943	0.0806223	0.090781	0	0.00790798	0	0.49491	0.872094
GSM2329054	0.079246	0	0	0	0.00960247	0.151094	0	0	0.429958	0.00177879	0	0	0.156523	0.0197172	0	0.11604	0.00975538	0.0262855	0	0	0	0.368209	0.932132
GSM2329055	0.0564076	0	0	0.00548153	0.00508869	0.0816784	0	0	0.355593	0.00314868	0	0	0.285011	0	0	0.116685	0.065306	0.017082	0	0.00851728	0	0.342713	0.943811
GSM2329056	0.0369158	0.0605546	0	0.175761	0	0.115816	0	0	0.164133	0.0240511	0.0602507	0	0.0264763	0.00276157	0	0.167522	0	0.131956	0	0.0338027	0	0.509019	0.861073
GSM2329057	0.0976617	0	0	0	0.0885437	0.190252	0	0	0.149062	0.00557341	0	0	0.0394648	0.0317419	0	0.129391	0.139419	0.0821418	0	0.0467482	0	0.363193	0.931745
GSM2329058	0.0575288	0	0	0.0384872	0.00509142	0.18446	0	0	0.244437	0.00697712	0.0193608	0	0.184113	0.0023238	0	0.0797179	0.0817463	0.0715016	0	0.0242551	0	0.401387	0.923383
GSM2329059	0.109849	0.0121187	0	0.173178	0.0150016	0.201427	0	0	0.0823003	0.0341608	0	0	0.0771446	0.0215684	0	0.120668	0	0.152584	0	0	0	0.434585	0.906968
GSM2329060	0.0729957	0.0218636	0	0.0937638	0	0.110246	0	0	0.228309	0.0169602	0	0	0.136886	0.00781808	0	0.140484	0	0.132638	0	0.038035	0	0.423133	0.906071
GSM2329061	0.0713665	0.0505957	0	0.109596	0	0.107425	0	0	0.158108	0.0235534	0	0	0.104959	0.00145918	0	0.13737	0	0.18789	0	0.0476774	0	0.4316	0.904446
GSM2329062	0.0639926	0.018952	0	0.0181752	0.0226721	0.00443438	0	0	0.352494	0	0	0	0.296516	0.0214688	0	0.0636481	0.10909	0.0150833	0	0.0134731	0	0.431677	0.90855
GSM2329063	0.00756146	0.0620085	0	0.145327	0.00515185	0.0947468	0	0	0.453674	0.0108139	0	0	0.110938	0.015538	0	0.0776939	0	0.0165462	0	0	0	0.414115	0.911619
GSM2329064	0.123702	0	0	0.063997	0.00598226	0.206808	0	0	0.171367	0.0194101	0	0	0.0949749	0.0214636	0	0.0992808	0.0656576	0.122478	0	0.00487809	0	0.446805	0.894851
GSM2329065	0.0724031	0	0.0397963	0.044482	0	0.138127	0	0	0.146732	0.00568704	0	0	0.139656	0.0108542	0	0.209336	0.0185464	0.157696	0	0.0166835	0	0.411157	0.912323
GSM2329066	0.0536246	0.0343898	0.00994477	0.316323	0.0727912	0.0388628	0	0	0.133519	0.00153518	0.0430579	0	0.194418	0	0	0.0407785	0.00993547	0.0366919	0	0.0141284	0	0.527914	0.849368
GSM2329067	0.080545	0.0167267	0	0.147484	0	0.0247788	0	0	0.125165	0	0	0	0.237147	0.00631875	0	0.0929769	0.0615379	0.183487	0	0.0238332	0	0.458181	0.888927
GSM2329068	0.101871	0.00515645	0	0	0.00785557	0.0770469	0	0	0.466954	0.0131062	0	0	0.17374	0.00297036	0	0.096195	0	0.0484326	0	0.00667157	0	0.424004	0.907307
GSM2329069	0.0514989	0.0203489	0.0119201	0.250784	0	0.0571649	0	0	0	0.0324109	0.154626	0	0.0391954	0.00564939	0	0.12701	0	0.233133	0	0.0162585	0	0.517647	0.85552
GSM2329070	0.0786253	0	0	0.0270754	0	0.000837654	0	0	0.440471	0.00446858	0	0	0.287792	0	0	0.0195448	0.0656173	0.067453	0	0.00811503	0	0.409322	0.917235
GSM2329071	0.049139	0.0433535	0.00316305	0	0	0.0500246	0	0	0.255317	0.003878	0	0	0.287535	0	0	0.15266	0.0248002	0.12225	0	0.00787933	0	0.431966	0.906219
GSM2329072	0.0768963	0	0	0.0399185	0.0159323	0.106747	0	0	0.208271	0.000123768	0.0294891	0	0.220242	0	0	0.0877123	0.115772	0.0639022	0	0.0349928	0	0.389246	0.923137
GSM2329073	0.0777441	0.00771576	0	0.0319974	0	0.066897	0	0	0.243411	0.00435679	0	0	0.272103	0	0	0.122309	0.0783158	0.0710692	0	0.0240815	0	0.426468	0.908528
GSM2329074	0.0988929	0	0	0.0799489	0.0034622	0.118216	0	0	0.233795	0.020254	0	0	0.213776	0.00518328	0	0.131223	0.00459457	0.0882531	0	0.00240049	0	0.399288	0.916892
GSM2329075	0.113774	0	0	0.0323653	0.0402649	0.188729	0	0	0.173284	0.0131624	0	0	0.090073	0.0252051	0.0315881	0.126913	0.065831	0.0854085	0	0.013402	0	0.354582	0.937571
GSM2329076	0.108642	0	0	0	0.0347613	0.202139	0	0	0.274289	0.0143848	0	0	0.0566618	0	0.000377067	0.0590223	0.180017	0.0572266	0	0.0124798	0	0.345095	0.93947
GSM2329077	0.0985753	0.0296769	0	0.0636035	0	0.0971619	0	0	0.274538	0.00426791	0	0	0.259658	0.00058945	0	0.0610679	0.0552928	0.0553495	0	0.000218038	0	0.456441	0.889843
GSM2329078	0.0594719	0.0428674	0	0.102898	0	0.125263	0	0	0.222362	0.0109864	0.0105962	0	0.149057	0	0	0.12251	0.0325747	0.0993998	0	0.022012	0	0.480648	0.878343
GSM2329079	0.0746421	0	0	0	0.00170623	0.0826513	0	0	0.432422	0.00686515	0	0	0.355835	0	0	0.0380153	0	0.00786291	0	0	0	0.379157	0.929723
GSM2329080	0.0402864	0.0607154	0	0.0545576	0	0.0727546	0	0	0.29215	0.00264164	0	0.000157067	0.256627	0.00643122	0	0.116865	0.0687251	0.0063729	0	0.021717	0	0.425989	0.905637
GSM2329081	0.0397513	0.0636114	0	0	0.00307838	0.0575055	0	0	0.375398	0	0	0	0.277075	0	0	0.0913768	0.0703649	0.0218391	0	0	0	0.477762	0.886951
GSM2329082	0.133031	0	0.0345264	0.0643859	0.048027	0.0843379	0	0	0.193261	0.0160992	0.0253684	0	0.235115	0.0110497	0	0.11958	0	0.0279821	0	0.00723578	0	0.498815	0.866923
GSM2329083	0.0431915	0.0462455	0.0332453	0.156421	0	0.102977	0	0	0.0564712	0.0119932	0.00171021	0	0.139975	0.00335131	0	0.125044	0.0643795	0.207264	0	0.00773168	0	0.502922	0.864566
GSM2329084	0.0602348	0.0385072	0.0226804	0.21294	0	0.0480796	0	0	0.162236	0.0172726	0.0163599	0	0.130958	0.00800641	0	0.18647	0.0173537	0.0665074	0	0.0123936	0	0.491196	0.87136
GSM2329085	0.044914	0.0608228	0	0	0	0	0	0	0.472835	0.00342613	0	0	0.265806	0	0	0.0860811	0	0.0661153	0	0	0	0.416653	0.910814
GSM2329086	0.0858657	0.00315841	0	0.0941041	0.0438259	0.0505134	0	0	0.257278	0.0108931	0	0	0.262069	0	0	0.106868	0.0393177	0.0361946	0	0.00991184	0	0.437925	0.900523
GSM2329087	0.0830476	0.0399861	0	0.0482734	0	0.0608808	0	0	0.197044	0.00537212	0	0	0.16151	0.0332523	0	0.123743	0.0309687	0.214951	0	0.000970268	0	0.477333	0.878844
GSM2329088	0.0513718	0.0561677	0	0.0929172	0.0111592	0.104523	0	0	0.207516	0.00448172	0.0551633	0	0.262559	0	0	0.0892785	0.0127774	0.042365	0	0.00972	0	0.496437	0.870471
GSM2329089	0.05766	0.0325878	0.0058046	0.12943	0	0.0913672	0	0	0.292709	0.0194694	0	0	0.114371	0.0416827	0	0.11066	0	0.0875219	0	0.016736	0	0.444669	0.895798
GSM2329090	0.0482525	0.00357721	0	0.27005	0	0.0456252	0	0	0.0341313	0.0204912	0.0364354	0	0.0972406	0.0119882	0	0.210824	0.0427987	0.163962	0	0.0146238	0	0.501168	0.867305
GSM2329091	0.0417212	0.0557568	0	0	0	0.0282059	0	0	0.319053	0.0036917	0	0	0.344016	0	0	0.138977	0	0.0685783	0	0	0	0.438026	0.903781
GSM2329092	0.00546709	0.0528201	0	0.0579049	0.0104636	0.0410469	0	0	0.390969	0.00141083	0	0	0.325116	0	0	0.108812	0	0.00463356	0	0.00135568	0	0.421616	0.917587
GSM2329093	0.085821	0	0	0	0.0216093	0.26272	0	0	0.298748	0.0102709	0.0205929	0	0.177842	0	0	0.0381262	0.0697779	0.00539951	0	0.009092	0	0.436206	0.906845
GSM2329094	0.0816495	0	0	0	0	0.0999071	0	0	0.220805	0.00656214	0.0417423	0	0.273046	0	0	0.0847562	0.101163	0.0772556	0	0.0131129	0	0.406516	0.917923
GSM2329095	0.071726	0	0	0.0364956	0.00183383	0.121462	0	0	0.212074	0.00218434	0	0	0.253945	0	0	0.0914886	0.158928	0.0498626	0	0	0	0.421993	0.913381
GSM2329096	0.0674581	0	0	0.0534041	0	0.119364	0	0	0.173253	0.00547568	0	0	0.0767078	0.0092767	0	0.115813	0.120369	0.186143	0	0.0727353	0	0.421913	0.910766
GSM2329097	0.0637305	0.0073366	0	0	0	0.18436	0	0	0.338658	0.00190615	0	0	0.175024	0.0576963	0	0.0792519	0.0381187	0.0539177	0	0	0	0.357907	0.936087
GSM2329098	0.125602	0	0	0.00931257	0.0130383	0.00394331	0	0	0.311694	0.0109952	0	0	0.245678	0.00273184	0	0.135556	0.0736802	0.0571228	0	0.0106457	0	0.448258	0.894249
GSM2329099	0.0977349	0	0	0	0.00566945	0.215201	0	0	0.21958	0.00819607	0	0	0.0621234	0.00731588	0	0.0360469	0.212686	0.132851	0	0.00259541	0	0.421718	0.908643
GSM2329100	0.064544	0.0420701	0	0.00386032	0.0117449	0	0	0	0.341396	0.00868089	0	0	0.252727	0	0	0.173205	0.0291776	0.0538543	0	0.0187397	0	0.473952	0.886325
GSM2329101	0.07463	0	0	0.0704534	0	0.0657373	0	0	0.164823	0.0109828	0	0	0.0951087	0.152383	0	0.154658	0.0136759	0.165234	0	0.032314	0	0.415098	0.910192
GSM2329102	0.0192614	0.0581849	0	0.263594	0	0.0804071	0	0	0.0461289	0.0444508	0.0639024	0	0.0285592	0.0112192	0	0.151085	0	0.209823	0	0.0233841	0	0.527866	0.84936
GSM2329103	0.0684585	0.0245447	0	0.0353975	0	0.145965	0	0	0.286444	0.0181807	0.032382	0	0.167906	0.0114593	0	0.147175	0.0160435	0.0335006	0	0.0125434	0	0.436223	0.902584
GSM2329104	0.0750664	0.0219554	0	0.111271	0	0.105645	0	0	0.238678	0.027944	0.00599906	0	0.12745	0.00559821	0	0.161989	0.0107116	0.0932283	0	0.0144647	0	0.486149	0.875712
GSM2329105	0.0564288	0.0158473	0	0.0874751	0	0.0235746	0	0	0.318706	0.00623299	0	0	0.247463	0.000948716	0	0.122117	0.0492404	0.0444999	0	0.0274666	0	0.4281	0.90808
GSM2329106	0.118423	0	0	0.0786965	0.0305832	0.000525536	0	0	0.345265	0.0114806	0	0	0.203521	0.0314497	0	0.163767	0	0	0	0.0162886	0	0.450015	0.893042
GSM2329107	0.00322106	0.0924351	0	0.110609	0.00312622	0	0	0	0.345791	0.00170976	0	0	0.272244	0.000139413	0	0.133927	0	0.0289331	0	0.00786393	0	0.434041	0.901433
GSM2329108	0.10052	0	0	0.138819	0	0.0556255	0	0	0	0.0039448	0	0	0.0991204	0.000923931	0	0.0733302	0.116986	0.40414	0	0.00658958	0	0.499866	0.866102
GSM2329109	0.0895001	0	0.0294361	0.0868933	0	0.0166863	0	0	0.152438	0.0113145	0	0	0.14574	0.0095793	0	0.117221	0.0159338	0.301534	0	0.023723	0	0.474968	0.880385
GSM2329110	0.0534662	0.0441794	0	0.0900943	0.0299908	0.0955845	0	0	0.209768	0.0276808	0.0675125	0	0.050151	0	0	0.143064	0.0341298	0.1336	0	0.0207783	0	0.483122	0.876975
GSM2329111	0.105612	0	0	0	0.0817833	0.193009	0	0	0.228561	0.00817108	0	0	0.0754235	0.017543	0.0204322	0.0673073	0.141798	0.0525639	0	0.00779461	0	0.357976	0.934052
GSM2329112	0.0563673	0.0223129	0	0.012513	0	0.0113128	0	0	0.420829	0	0	0	0.298734	0	0	0.104096	0.00682895	0.0648402	0	0.00216611	0	0.424313	0.913372
GSM2329113	0.0816193	0.0282391	0.052316	0.0415911	0.00379121	0	0	0	0.245711	0.00334086	0	0	0.268362	0.0217626	0	0.19534	0.0347148	0.0136061	0	0.0096061	0	0.479111	0.878048
GSM2329114	0.0314025	0.0739169	0	0.126426	0	0.0529508	0	0	0.108165	0.0208719	0	0	0.0339042	0.0822953	0	0.147619	0	0.30189	0	0.0205585	0	0.479937	0.877436
GSM2329115	0.0831456	0	0	0	0.0096231	0.139678	0	0	0.450893	0.00367223	0	0	0.121979	0.0101248	0	0.0840383	0.0624423	0.0320361	0	0.00236742	0	0.366586	0.932069
GSM2329116	0.055162	0.0451515	0.00872877	0.0067396	0.0188671	0.053989	0	0	0.294708	0	0.0131363	0	0.231681	0.0998014	0	0.107231	0.0648041	0	0	0	0	0.458018	0.892374
GSM2329117	0.0498322	0.0550987	0.0191344	0.222134	0	0.0534111	0	0	0.107686	0.0220392	0.0473925	0	0.129713	0.0448254	0	0.140226	0	0.0897583	0	0.0187502	0	0.520579	0.854205
GSM2329118	0.070127	0.0346452	0	0.236816	0	0.0204863	0	0.0140407	0.0157116	0.0273111	0.068608	0	0.0416131	0.00350426	0	0.254067	0.0138013	0.190847	0	0.00842196	0	0.563559	0.825994
GSM2329119	0.0602705	0.0394672	0.0126889	0.0914423	0	0.0692688	0	0	0.111604	0.0102885	0.0107555	0	0.160161	0	0	0.142402	0.0592994	0.227113	0	0.0052383	0	0.488498	0.873526
GSM2329120	0.0269605	0.0372608	0	0	0.0273761	0	0	0	0.441196	0	0	0	0.175799	0	0	0.154358	0.102323	0.0261895	0	0.00853726	0	0.392107	0.928618
GSM2329121	0	0.139631	0.043988	0.11989	0	0.0182985	0	0	0.0851309	0	0.104171	0	0.236024	0	0	0.177432	0	0.0686399	0	0.00679552	0	0.569069	0.8223
GSM2329122	0.0654057	0.0574458	0	0.0245819	0.00790682	0.090283	0	0	0.405109	0	0	0	0.268348	0.00106318	0	0.0582892	0.0130794	0	0	0.0084881	0	0.487287	0.876086
GSM2329123	0.0688974	0	0	0.0550081	0.0150179	0.0219616	0	0	0.29491	0.00981558	0	0	0.14567	0	0	0.12117	0.173968	0.0819266	0	0.0116543	0	0.441828	0.905314
GSM2329124	0.0840915	0	0	0.0199058	0.018347	0.269424	0	0	0.197667	0.0104519	0.0109761	0	0.0902596	0.00329097	0	0.0674709	0.165695	0.0415798	0	0.0208411	0	0.348519	0.937415
GSM2329125	0.0636166	0.00161117	0	0	0.00141044	0.0472611	0	0	0.444397	0.00371564	0.0134775	0	0.256411	0	0	0.0629621	0.0990691	0.00552247	0.000546061	0	0	0.383494	0.930717
GSM2329126	0.0920978	0.00231236	0	0.0770524	0	0.0893963	0	0	0.193045	0.013248	0	0	0.217333	0.0177787	0	0.0518264	0.067632	0.172012	0	0.00626586	0	0.433511	0.90169
GSM2329127	0.0371819	0.0298022	0	0	0.002456	0.0725387	0	0	0.38385	0.00227872	0	0	0.338509	0	0	0.103484	0	0.0281881	0	0.0017116	0	0.398119	0.926174
GSM2329128	0.0455884	0.0274319	0	0.157845	0	0.073054	0	0	0.213758	0.00114292	0	0	0.202084	0.023872	0	0.144018	0.0308382	0.0698742	0	0.0104933	0	0.48252	0.880793
GSM2329129	0.0123999	0.0777103	0	0.0655998	0	0.0293283	0	0	0.267201	0	0.0351533	0	0.295189	0	0	0.184405	0	0.0330136	0	0	0	0.462721	0.891559
GSM2329130	0.0736303	0.00388566	0	0.0540572	0	0.102462	0	0	0.260878	0	0	0	0.260586	0	0	0.0689345	0.0957833	0.0609738	0	0.0188097	0	0.429144	0.908399
GSM2329131	0.115737	0	0	0.0990542	0.103199	0.113888	0	0	0.0315185	0.00140002	0.00678484	0	0.00867554	0.00105567	0	0.122474	0.258433	0.0859934	0	0.0517878	0	0.487944	0.872949
GSM2329132	0.0934485	0	0	0.0662717	0.0204204	0.0272664	0	0	0.248176	0.00941447	0	0	0.216366	0	0	0.164277	0.0899121	0.048906	0	0.0155422	0	0.444276	0.898012
GSM2329134	0.0699215	0.00368504	0	0.139055	0	0.0438825	0	0	0.206168	0.0124553	0.0249404	0	0.191229	0.00405117	0	0.116511	0.0917444	0.0720796	0	0.0242765	0	0.459692	0.891219
GSM2329135	0.0560125	0.00835632	0	0	0.0126861	0.0515973	0	0	0.613618	0.00892372	0	0	0.145766	0.0112711	0	0.0633308	0	0.0198543	0	0.0085835	0	0.354206	0.939487
GSM2329136	0.0755089	0.00682512	0	0.158759	0.0319075	0.0105555	0	0	0.278933	0.0128284	0	0	0.178658	0.00542798	0	0.130154	0.031173	0.0709852	0	0.00828494	0	0.468868	0.884965
GSM2329137	0.0977627	0.00770115	0	0.0594009	0.052122	0.214512	0	0	0.222218	0.0239649	0.00527435	0	0.104448	0.0342005	0	0.0639013	0.0460097	0.052439	0	0.0160449	0	0.41614	0.909289
GSM2329138	0.128606	0	0.0141576	0.111015	0.000705218	0.0511995	0	0	0.139184	0.00140831	0.0357455	0	0.217728	0.0112633	0	0.111781	0.0794092	0.0591818	0	0.0386159	0	0.491189	0.871462
GSM2329139	0.0935405	0.0144941	0	0.0109019	0	0.162212	0	0	0.242161	0.00674242	0	0	0.126545	0	0	0.0303572	0.0863292	0.224577	0	0.00213985	0	0.453932	0.892934
GSM2329140	0.0271969	0.0751491	0	0.0340816	0	0.174061	0	0	0.260214	0.00679268	0	0	0.0764919	0.0577351	0	0.185009	0.0335632	0.0697058	0	0	0	0.378453	0.925639
sDLBCL(N=396)
Mixture	C2_M2_Mac_APOC1	C0_M2_Mac_C1S	C1_Mono	C4_LAM	T0_Tnm_CCR7	B1	B4	NK cell	B0	C7_M2_Mac_NEAT1	T1_Tcyto_NKG7	Stromal cell	B3	C6_cDC2	T2_Treg_FOXP3	T3_Tpro_PKMYT1	B2	T4_IFN-activated_IFIT1	C5_cDC1	C3_pDC	P-value	Correlation	RMSE
GSM274895	0	0.0545342	0.0153606	0.529193	0	0.144357	0	0	0	0	0.0352595	0	0	0.00948993	0	0.128983	0.0375069	0.0453159	0	0	0	0.555465	0.832569
GSM274896	0.0742482	0	0.00348733	0.389418	0	0.0933559	0	0	0.174468	0	0.0264757	0.000211493	0.107738	0.0454658	0	0.0164236	0.00571914	0.0629884	0	0	0	0.574819	0.818792
GSM274897	0	0.0361921	0	0.262364	0	0.136286	0	0	0.206393	0	0	0	0.085359	0	0.0135446	0.13328	0.0651178	0.061464	0	0	0	0.493217	0.879825
GSM274898	0.00163297	0	0	0.309445	0	0.139458	0	0	0.294654	0	0	0	0.14154	0	0	0.0268474	0.0550252	0.0139535	0	0.0174434	0	0.513433	0.883766
GSM274899	0.0230331	0.0432373	0	0.208415	0	0.102634	0	0	0.36143	0	0	0	0.210842	0	0	0.0406978	0.00236284	0.00723906	0	0.000108543	0	0.529673	0.859765
GSM274900	0	0.00673765	0	0.330633	0	0.140913	0	0	0.251082	0	0	0	0.142391	0	0	0.036748	0.0914957	0	0	0	0	0.42604	0.910297
GSM274901	0	0.0860231	0.00823746	0.111104	0	0.0994766	0	0.0259464	0.250446	0	0	0	0.0323283	0.0074735	0	0.179837	0.0153113	0.177907	0	0.00590957	0	0.487039	0.87648
GSM274902	0.0348134	0	0	0.161513	0	0.173135	0	0	0.358867	0	0	0	0.13524	0	0	0	0.121399	0.014252	0	0.000781861	0	0.498249	0.89109
GSM274904	0.04252	0	0	0.247764	0	0.172515	0	0	0.222639	0	0.0621513	0	0.122972	0.00596563	0	0.0125292	0.108198	0.00274524	0	0	0	0.449048	0.897243
GSM274905	0	0	0	0.46243	0	0.130845	0	0.0049399	0.110303	0.00389637	0	0	0.073176	0.0262074	0	0.0839083	0.0421788	0.0446654	0	0.0174507	0	0.559949	0.842421
GSM274906	0	0	0	0.280777	0	0.279495	0	0	0.258123	0	0	0	0.123892	0	0	0.00458661	0.0523082	0.000818908	0	0	0	0.445113	0.910146
GSM274907	0.0245473	0	0	0.328618	0	0.198262	0	0	0.234985	0	0	0	0.106137	0	0	0	0.099276	0.000946799	0	0.00722849	0	0.492955	0.87893
GSM274908	0.0108682	0.0168556	0	0.225707	0	0.0933333	0	0	0.3313	0	0	0	0.155963	0	0	0.0376002	0.128373	0	0	0	0	0.558138	0.865576
GSM274909	0.0327304	0	0	0.225796	0	0.063314	0	0	0.246617	0	0	0	0.113372	0.00279062	0	0.156571	0.140038	0.0187704	0	0	0	0.463173	0.896348
GSM274910	0.0935038	0	0	0.212696	0	0.0604865	0	0	0.318108	0	0.0160716	0	0.0844664	0.00880623	0	0.0982639	0.107597	0	0	0	0	0.511747	0.860362
GSM274911	0	0.0850357	0.0235666	0.322785	0	0.0912079	0	0	0.201236	0	0	0	0.113164	0.00131412	0	0.12025	0.0293272	0.0121126	0	0	0	0.604869	0.79933
GSM274912	0.0324232	0	0	0.299458	0	0	0	0	0.302459	0	0.00310648	0	0.178464	0.0153093	0	0.10434	0.0644399	0	0	0	0	0.514486	0.869641
GSM274913	0.0468609	0	0	0.202331	0	0.239068	0	0	0.142641	0	0	0	0	0.0527532	0.0674711	0.0352115	0.153096	0.0509082	0	0.00965967	0	0.436606	0.902423
GSM274914	0.0169355	0	0	0.282153	0	0.249204	0	0	0.204243	0	0	0	0.0750128	0.0167889	0.00209344	0.0597	0.0466138	0.0472563	0	0	0	0.481237	0.889719
GSM274916	0.020597	0	0	0.143379	0	0.0863638	0	0	0.490798	0	0	0	0.0777063	0.0217632	0	0.0775554	0.0610689	0.0207683	0	0	0	0.397088	0.929708
GSM274917	0	0.122076	0	0.358356	0	0.041184	0	0	0.217733	0	0	0	0.173665	0.0100738	0	0.0603222	0	0.00895374	0	0.00763732	0	0.609477	0.79293
GSM274918	0.0287564	0	0	0.215414	0	0.117906	0	0	0.272198	0	0	0	0.00714857	0.00357859	0	0.0290991	0.19991	0.125991	0	0	0	0.42933	0.909418
GSM274919	0	0	0.0103552	0.377235	0	0.0497166	0	0	0.217367	0.00453955	0	0	0.0815562	0	0	0.0987187	0.0731555	0.0476034	0	0.0397534	0	0.478507	0.886075
GSM274920	0.000891141	0	0	0.408535	0	0.12646	0	0	0.248646	0	0	0	0.0793467	0	0	0.0356279	0.0901191	0.0103738	0	0	0	0.536112	0.862232
GSM274921	0	0.0387899	0	0.223338	0	0.125214	0	0	0.227881	0	0.00354588	0	0.186487	0	0	0.0806118	0.0969539	0.0171793	0	0	0	0.437356	0.904781
GSM274922	0.0042606	0.00597543	0	0.121859	0	0.101053	0	0	0.40872	0	0.000474009	0	0.0780614	0	0	0.0225153	0.257082	0	0	0	0	0.462454	0.918854
GSM274923	0	0	0	0.480052	0	0.0895027	0	0	0.117456	0.0106398	0.0404633	0	0.068533	0.0165416	0	0.0929039	0.042201	0.0417065	0	0	0	0.539004	0.850342
GSM274925	0	0.0558288	0	0.26214	0	0.0397059	0	0	0.329157	0	0	0	0.192959	0.00761998	0	0.0376482	0.074942	0	0	0	0	0.513004	0.865947
GSM274926	0	0.0840857	0.00898805	0.37611	0	0.0811535	0	0	0.13725	0	0.0313783	0	0.138074	0	0	0.0182284	0.0618132	0.0504183	0	0.0125002	0	0.57014	0.821611
GSM274927	0.0144158	0	0	0.536543	0	0.139576	0	0	0	0.00449509	0.00541084	0	0	0.0202844	0	0.160139	0.0176895	0.0969244	0	0.00452173	0	0.54207	0.84136
GSM274928	0	0.024453	0	0.441557	0	0.120964	0	0	0.146935	0	0	0	0.102213	0.00715761	0	0.0777999	0	0.0789203	0	0	0	0.510415	0.862344
GSM274929	0	0.00903616	0	0.456041	0	0.227247	0	0	0.167101	0	0	0	0.0103293	0.0212157	0	0.0675982	0.0375092	0.00392201	0	0	0	0.463553	0.887401
GSM274930	0.0904566	0	0	0.259606	0	0.0189877	0	0	0.314157	0.000989409	0	0	0.0899015	0	0	0.0671601	0.134411	0.0243306	0	0	0	0.577884	0.821137
GSM274931	0.0353623	0	0	0.227037	0	0.0157867	0	0	0.347509	0.000981791	0	0	0.203024	0	0	0.0932085	0.0625409	0.0145499	0	0	0	0.55636	0.861213
GSM274932	0.0444878	0	0	0.208156	0	0.302183	0	0	0.192675	0	0.031412	0	0	0	0.00417244	0	0.213255	0.00365836	0	0	0	0.502635	0.87752
GSM274933	0	0.0464178	0	0.408768	0	0.153433	0	0	0	0	0.00445975	0	0.0381861	0.0181339	0.00920061	0.160005	0.082885	0.0765169	0	0.00199415	0	0.527204	0.850508
GSM274934	0	0.0318155	0	0.435561	0	0.115113	0	0	0	0	0.124618	0	0.0382662	0.000219617	0	0.0553414	0.0165155	0.177791	0	0.00475916	0	0.577851	0.820071
GSM274935	0	0	0	0.36918	0	0.142844	0	0	0.187088	0	0	0	0.038217	0.081251	0	0.161052	0	0.0203692	0	0	0	0.481772	0.885178
GSM274936	0	0	0	0.421675	0	0.177801	0	0	0.151949	0.0061681	0.0328485	0	0	0	0	0.112632	0.0853884	0.0114131	0	0.000126016	0	0.538166	0.857927
GSM274937	0.0257579	0	0	0.218076	0	0.149761	0	0	0.304959	0	0.00468202	0	0.0562141	0	0	0.0831659	0.156793	0	0	0.000591486	0	0.464407	0.899753
GSM274939	0	0.0138833	0	0.185462	0	0	0	0	0.413926	0	0	0	0.163871	0	0	0.132277	0.0774295	0.00453957	0	0.00861134	0	0.504669	0.898451
GSM274941	0	0.0169993	0	0.451958	0	0.0874654	0	0	0.115776	0.0116599	0.0100351	0	0.0749748	0	0	0.125607	0.0455086	0.0473178	0	0.0126985	0	0.528684	0.853383
GSM274942	0	0.0477638	0	0.254601	0	0.10809	0	0	0.357668	0.000671432	0	0	0.0982753	0.00692486	0	0.0657408	0	0.0479028	0	0.0123623	0	0.46872	0.888059
GSM274943	0	0	0	0.236854	0	0.111225	0	0	0.278073	0	0	0	0.119305	0	0	0.0620343	0.07949	0.101563	0	0.0114548	0	0.500231	0.896897
GSM274944	0	0.0152057	0	0.394375	0	0.203943	0	0	0.0510418	0.00495593	0	0	0.130071	0.0206992	0	0.120787	0.00453947	0.0533705	0	0.00101115	0	0.51573	0.86445
GSM274945	0	0.0386714	0	0.10143	0	0.00842384	0	0	0.452622	0	0	0	0.17045	0	0	0.115469	0.0905302	0.0204903	0	0.00191386	0	0.448925	0.912846
GSM274946	0	0.00850257	0.000924453	0.372783	0	0.107314	0	0	0.157347	0	0	0	0.127743	0.0121326	0	0.135109	0.0714634	0.00668004	0	0	0	0.471586	0.888474
GSM274947	0.0491066	0	0	0.169317	0	0.092939	0	0	0.420287	0	0	0	0.00409829	0	0	0.0633972	0.178358	0.0224971	0	0	0	0.426542	0.909669
GSM274948	0	0.037038	0	0.109815	0	0.123568	0	0	0.466626	0	0	0	0.114227	0.00286763	0	0.047012	0.0192011	0.0700995	0	0.00954652	0	0.412304	0.922883
GSM274949	0.0384139	0	0	0.290314	0	0.000876286	0	0	0.385073	0	0.0234734	0	0.156445	0.00966613	0	0.0448084	0.0344099	0.0165197	0	0	0	0.527534	0.86282
GSM274950	0.0213996	0	0	0.290249	0	0.229708	0	0	0.208151	0	0	0	0.141995	0.0121027	0	0.0424949	0.0467112	0	0	0.00718934	0	0.484456	0.88672
GSM274952	0.0272232	0	0	0.521744	0	0.104709	0	0	0.118688	0	0	0	0.078188	0.0386183	0	0.0850095	0	0.0258202	0	0	0	0.478088	0.87878
GSM274953	0.0242466	0	0	0.306211	0	0.17711	0	0	0.251996	0	0	0	0.101805	0.0128372	0	0.0344736	0.09132	0	0	0	0	0.41913	0.910239
GSM274954	0	0.0120357	0	0.160818	0	0.0986805	0	0	0.595619	0	0	0	0.0735582	0.014871	0	0.044417	0	0	0	0	0	0.391504	0.933554
GSM274955	0	0.0862403	0.0328989	0.547128	0	0.0904347	0	0	0	0	0.0542176	0	0	0.00871127	0	0.0569922	0.021044	0.10069	0	0.00164301	0	0.510808	0.882616
GSM274956	0.0318817	0	0	0.258009	0	0.00387059	0	0	0.444139	0	0	0	0.147313	0	0	0.0498214	0.0597915	0.00378763	0	0.00138655	0	0.507486	0.878442
GSM274957	0	0	0	0.383292	0	0.0666572	0	0	0.322922	0	0	0	0.101185	0.0182654	0	0.0498146	0.0425287	0	0	0.0153351	0	0.469934	0.891685
GSM274958	0.0232894	0	0	0.263369	0	0.101857	0	0	0.290901	0.000375674	0	0	0.0766951	0	0	0.140494	0.0766211	0.0263973	0	0	0	0.41744	0.913183
GSM274959	0	0.00313709	0	0.511001	0	0.104365	0	0	0	0.0229027	0.104529	0	0.00828216	0.00773624	0	0.11215	0	0.125874	0	2.34633e-05	0	0.552705	0.836462
GSM274960	0	0.00343441	0	0.334096	0	0.160589	0	0	0.310041	0	0.0144476	0	0.124635	0.00505767	0	0	0.0413075	0	0	0.00639294	0	0.512818	0.879837
GSM274961	0	0.0625959	0	0.0952994	0	0.136762	0	0	0.475662	0	0	0	0.128504	0	0	0.040197	0.057817	0.00316328	0	0	0	0.494667	0.888084
GSM274962	0	0.0120049	0	0.419333	0	0.110649	0	0	0.191151	0	0.0305772	0	0.120405	0.0426701	0	0.0184551	0.0547556	0	0	0	0	0.544963	0.850279
GSM274963	0	0.0114119	0	0.311435	0	0.192098	0	0	0.102541	0	0	0	0	0.0449464	0.0598088	0.160811	0.110028	0	0	0.00692009	0	0.416851	0.911743
GSM274964	0	0.0187463	0	0.239134	0	0.142955	0	0	0.280846	0	0.0101346	0	0.154182	0	0	0.0573378	0.0785713	0.0105993	0	0.00749374	0	0.513843	0.883985
GSM274965	0.0138257	0.0111331	0	0.0646376	0	0.0916347	0	0	0.421229	0	0	0	0.234862	0	0	0.0679996	0.0946788	0	0	0	0	0.500347	0.911343
GSM274967	0.02518	0	0	0.163687	0	0.157168	0	0	0.432403	0	0	0	0.114134	0.0128286	0	0.0377498	0.0521764	0	0	0.00467341	0	0.456444	0.909154
GSM274968	0.0191731	0	0	0.430053	0	0.0882439	0	0	0.0833777	0.00216208	0	0	0	0.0538892	0.00708726	0.0363867	0.045913	0.199158	0	0.0345561	0	0.53797	0.846697
GSM274969	0.0666871	0	0	0.114802	0	0.00437179	0	0	0.444797	0	0	0.00025229	0.137331	0.00464008	0	0.0811286	0.126939	0.019052	0	0	0	0.48577	0.886614
GSM274970	0	0.0222921	0	0.242209	0	0.0558077	0	0	0.39173	0	0	0.000233153	0.159097	0.000990104	0	0.0565433	0.0489842	0.0183735	0	0.00373937	0	0.419852	0.914737
GSM274971	0	0.0446595	0.00121373	0.222038	0	0.0818585	0	0	0.241487	0	0	0	0.22909	0.0347344	0	0.0971125	0.0424304	0.00537555	0	0	0	0.485072	0.883948
GSM274972	0	0.0497386	0	0.166033	0	0.144643	0	0	0.335093	0	0	0	0.165253	0.0146111	0	0.0759681	0	0.0485149	0	0.000144875	0	0.470356	0.893692
GSM274973	0	0.0241448	0	0.351055	0	0.0735529	0	0	0.160043	0	0.0725066	0	0.0666717	0.0460505	0	0.0995232	0.102246	0.00420689	0	0	0	0.490578	0.876051
GSM274974	0	0.0530183	0	0.377185	0	0.198159	0	0	0.164679	0	0.00151384	0	0.100207	0.00872967	0	0.0332515	0.049912	0.0133453	0	0	0	0.522604	0.854268
GSM274975	0	0	0	0.442295	0	0.126128	0	0	0.118801	0.00248715	0.00553425	0	0.0497769	0.00793915	0	0.0939417	0.10159	0.0515073	0	0	0	0.452548	0.893853
GSM274976	0	0	0	0.437921	0.007579	0.141347	0	0	0	0	0	0	0	0.0133278	0.0356983	0.11354	0.154816	0.0700487	0	0.0257218	0	0.472856	0.884005
GSM274977	0	0	0	0.460093	0	0.187756	0	0	0.145087	0.00114162	0	0	0.0872936	0.00707798	0	0.0444415	0.0297843	0.0373249	0	0	0	0.474166	0.883946
GSM274978	0	0.0246136	0	0.241282	0	0.0830425	0	0	0.244439	0	0	0.00103182	0.210119	0.0065497	0	0.104787	0.0657225	0.00777572	0	0.0106372	0	0.504945	0.883492
GSM274979	0	0.0294323	0	0.272672	0	0.186997	0	0	0.263912	0	0	0	0.0453248	0.0185477	0	0.047362	0.134543	0.00121018	0	0	0	0.425425	0.908259
GSM274980	0	0.0535383	0	0.299138	0	0.132314	0	0	0.212506	0.00143243	0	0	0.124523	0	0	0.0876499	0.0884221	0.000476182	0	0	0	0.518525	0.860798
GSM274981	0	0.000612941	0	0.46103	0	0.207061	0	0.046955	0.105184	0.00690106	0	0	0.0771679	0	0	0.0378101	0.00155034	0.0535184	0	0.00220925	0	0.517871	0.862563
GSM274982	0	0	0	0.442174	0	0.115699	0	0	0.191526	0.0030344	0	0.000839389	0.0424194	0.00167395	0	0.131566	0.0466125	0.0244545	0	0	0	0.548337	0.851966
GSM274983	0.000265904	0	0	0.264832	0	0.107	0	0	0.318655	0	0	0	0.175616	0.000565671	0	0.0366963	0.0817444	0.00961049	0	0.00501398	0	0.499094	0.895732
GSM274984	0	0	0	0.447669	0	0.0782998	0	0	0.238711	0.00549302	0	0	0.136414	0.0105857	0	0.0292367	0	0.0535903	0	0	0	0.528878	0.860349
GSM274985	0	0	0	0.50644	0	0.068259	0	0.0112052	0.00916561	0	0	0	0.0558649	0.0631898	0	0.145894	0	0.13922	0	0.000761663	0	0.522997	0.854626
GSM274986	0.0230721	0	0	0.215807	0	0.0395354	0	0	0.342764	0	0	0	0.107157	0	0.00670213	0.0329674	0.157314	0.06198	0	0.0127003	0	0.478736	0.895883
GSM274988	0.000532984	0	0	0.282636	0	0.0809784	0	0	0.432988	0	0	0.000145531	0.116609	0	0	0	0.0128409	0.0332071	0	0.0400617	0	0.486141	0.897403
GSM274991	0.053407	0	0	0.326	0	0.0922403	0	0	0.260584	0.0021346	0	0.000175876	0.0563174	0.0306166	0	0.0563546	0.0873824	0.0164389	0	0.0183487	0	0.429371	0.903293
GSM274993	0.0269153	0	0	0.258934	0.0124054	0.132296	0	0	0.258027	0	0	0	0	0.0187071	0.057682	0.140782	0.0937507	0.000500024	0	0	0	0.425065	0.909227
GSM274994	0	0.0118357	0	0.219064	0	0.0785211	0	0	0.342802	0	0	0	0.173026	0.00927967	0	0.124215	0.0374851	0	0	0.0037715	0	0.483043	0.90069
GSM274995	0	0.0575245	0	0.0656673	0	0.0690103	0	0	0.40846	0	0	0	0.19398	0	0	0.0905148	0.0182209	0.040319	0	0.0563025	0	0.441757	0.910231
GSM274996	0	0.00724097	0	0.132943	0	0.0506176	0	0	0.583088	0	0	0	0.102744	0.0148234	0	0.0526334	0.0559101	0	0	0	0	0.450827	0.924154
GSM274997	0	0.0523475	0	0.548944	0	0.176559	0	0	0.0732262	0.0082668	0	0	0.0717101	0.02095	0	0.0263534	0	0.0147492	0	0.00689356	0	0.527456	0.851377
GSM274998	0.0183576	0.0123171	0	0.172567	0	0.161032	0	0	0.373921	0	0	0	0.167032	0	0	0.0269244	0.0431887	0.0110798	0	0.0135807	0	0.555482	0.873882
GSM274999	0.0189132	0	0	0.380214	0	0.178776	0	0	0.225673	0.0031313	0	0	0.0800764	0.00029946	0	0.0365068	0.0665939	0.00853086	0	0.00128552	0	0.547853	0.851835
GSM275000	0.0436583	0	0	0.480416	0	0.0279043	0	0	0.221186	0	0.00497386	0	0.0711868	0.00293955	0	0.0720327	0.0449202	0.0260488	0	0.00473386	0	0.61391	0.795868
GSM275001	0	0.0625941	0	0.547112	0	0.170824	0	0	0.0892175	0	0.00813804	0	0.0393537	0.00257697	0.000993342	0.0458659	0.0101548	0.0206766	0	0.00249347	0	0.589243	0.807992
GSM275002	0	0.0312873	0	0.149434	0	0.207745	0	0	0.275703	0	0.00684435	0	0.0967655	0	0.00153032	0.0478398	0.14496	0.0293461	0	0.00854431	0	0.512852	0.889177
GSM275003	0	0.0321459	0	0.261738	0	0.104906	0	0	0.376328	0	0	0.000119795	0.0236478	0	0	0.0917375	0.107172	0.00220506	0	0	0	0.471821	0.8912
GSM275005	0.0216129	0	0	0.387146	0	0.126919	0	0	0.173241	0	0	9.26808e-05	0.102164	0.0206945	0	0.109937	0.0457818	0	0	0.012411	0	0.443896	0.897041
GSM275006	0	0.0432433	0	0.542286	0	0.22803	0	0	0.0102993	0.00299573	0.00339083	0	0.00998451	0	0	0.0686623	0.0595073	0.0269222	0	0.00467861	0	0.576079	0.817586
GSM275007	0	0	0	0.436775	0	0.0723429	0	0	0.248524	0	0.00307383	0	0.112319	0.0308819	0	0.0273487	0.068735	0	0	0	0	0.525878	0.862945
GSM275008	0.0016354	0.040089	0	0.111821	0	0.19562	0	0	0.375133	0	0	0	0.124207	0	0	0.0629312	0.0885637	0	0	0	0	0.453649	0.908539
GSM275009	0	0.05237	0	0.321485	0	0.0916874	0	0	0.23829	0	0.0260436	0	0.127133	0	0	0.0477861	0.0896942	0.001926	0	0.00358506	0	0.579277	0.828495
GSM275010	0	0.0469908	0	0.271142	0	0.0503141	0	0	0.388987	0	0	0	0.0719536	0	0	0.0496182	0.118304	0.00269032	0	0	0	0.49764	0.875062
GSM275011	0.0350272	0	0	0.36329	0	0.238876	0	0	0.180071	0	0.0139257	0	0.045895	0	0	0.0106027	0.0725594	0.0333246	0	0.00642817	0	0.43781	0.899288
GSM275012	0	0.0609699	0.015435	0.545159	0	0.0934838	0	0	0	0	0.0877734	0	0	0	0	0.106608	0	0.08765	0	0.00292115	0	0.550499	0.838865
GSM275013	0	0.0873593	0	0.284987	0	0.220696	0	0.00379299	0.144196	0	0	0	0.0819124	0	0	0.0635999	0.0626394	0.0396965	0	0.0111208	0	0.531844	0.847494
GSM275014	0	0.0398476	0	0.198805	0	0.0776886	0	0	0.489863	0.00228401	0	0	0.0645934	0.0026244	0	0.089103	0	0.00159653	0	0.0335941	0	0.412146	0.915698
GSM275015	0	0	0	0.440785	0	0.131917	0	0	0.151451	0	0	0	0.0599504	0.004591	0.0040466	0.0215205	0.158284	0.0274542	0	0	0	0.491783	0.87734
GSM275016	0.0409658	0	0	0.209256	0	0.166027	0	0	0.361654	0	0	0	0.155277	0.00747204	0	0.00997156	0.0350918	0.0126278	0	0.00165633	0	0.414971	0.913614
GSM275017	0	0.0550086	0	0.227729	0	0.0919462	0	0	0.300654	0	0	0	0.186423	0	0	0.0785335	0.0402132	0.0053551	0	0.0141378	0	0.530443	0.861631
GSM275018	0.00168588	0	0	0.275915	0	0.113114	0	0	0.307845	0	0	0	0.107048	0	0	0.0468176	0.129408	0.0180827	0	8.50727e-05	0	0.48286	0.898068
GSM275020	0.0372564	0	0	0.33013	0	0.138637	0	0	0.15842	0	0.00129799	0	0.0600927	0.035109	0	0.125528	0.0827827	0.0307458	0	0	0	0.470153	0.884535
GSM275021	0	0.101614	0	0.3753	0	0.190797	0	0	0.136685	0	0	0	0.0516594	0.0402305	0	0.0567271	0	0.0194548	0	0.0275316	0	0.557404	0.831042
GSM275022	0	0.0383581	0	0.219728	0	0.197783	0	0	0.259143	0	0	0	0.0882419	0.00124548	0	0.129407	0.0633696	0	0	0.00272451	0	0.491949	0.884809
GSM275025	0	0	0	0.220448	0	0.160686	0	0	0.291283	0.00425947	0	0	0.214475	0.0107178	0	0.0160089	0.0759812	0	0	0.00614146	0	0.438817	0.91807
GSM275026	0	0.0582753	0.000646224	0.431663	0	0.0981654	0	0	0	0.0235717	0.0863812	0	0.0165067	0.0237089	0	0.151387	0	0.0908481	0	0.0188462	0	0.491439	0.873274
GSM275027	0	0.0326233	0	0.157597	0	0.17009	0	0	0.312436	0	0	0	0.17134	0	0	0.0742409	0.0287934	0.0174969	0	0.0353824	0	0.430477	0.91434
GSM275028	0	0.0328201	0	0.24044	0	0.304639	0	0	0.161889	0	0	0	0.0723659	0	0.0011663	0.0234345	0.128365	0.0348804	0	0	0	0.477398	0.889389
GSM275029	0.0220067	0	0	0.323703	0	0.0854071	0	0	0.268457	0.00580033	0	0	0.115252	0	0	0.0783131	0.0493185	0.0460036	0	0.00573763	0	0.466895	0.890433
GSM275030	0.000448971	0	0	0.388389	0	0.0785625	0	0	0.176339	0.00763201	0	0	0.0841766	0	0	0.13284	0.0563609	0.0752505	0	0	0	0.505021	0.875071
GSM275031	0	0	0	0.311264	0	0.0425978	0	0	0.274879	0	0.0284217	0	0.113782	0	0	0.122699	0.0760453	0.0303107	0	0	0	0.473215	0.896607
GSM275032	0	0.0560552	0	0.246075	0	0.171185	0	0	0.346284	0	0	0	0.0701579	0	0	0.0787713	0	0.0303564	0	0.00111573	0	0.460075	0.890683
GSM275033	0	0	0	0.570447	0	0.118933	0	0	0	0.0201778	0.038328	0	0.019624	0.00249921	0	0.165389	0	0.0646014	0	0	0	0.476218	0.879373
GSM275034	0	0	0	0.339803	0	0.0437048	0	0	0.310853	0.00274873	0	0	0.0480392	0	0	0.0909707	0.118505	0.045375	0	0	0	0.441229	0.905422
GSM275035	0.0202125	0	0	0.26923	0	0.148999	0	0	0.143843	0	0	0	0.0465378	0	0.013225	0.203905	0.113836	0.0369295	0	0.00328299	0	0.450272	0.900507
GSM275036	0	0	0	0.433753	0	0.129182	0	0	0.179528	0.0161458	0	0	0.0923523	0.00430373	0	0.0657164	0	0.0623324	0	0.0166864	0	0.475657	0.884074
GSM275037	0	0	0	0.467453	0	0.134133	0	0	0.0200902	0.0159279	0.0411991	0	0.00474426	0.013447	0	0.144235	0.00627592	0.135716	0	0.0167781	0	0.505695	0.865394
GSM275038	0.00804853	0	0	0.501237	0	0.163777	0	0	0	0.0190017	0.0207565	0	0	0.0105172	0	0.0586136	0.0734848	0.127191	0	0.017373	0	0.508364	0.86201
GSM275039	0	0.0423143	0	0.150907	0	0.142953	0	0	0.402578	0	0	0	0.217863	0	0	0.0293966	0	0.0139887	0	0	0	0.444537	0.907777
GSM275040	0	0	0	0.302598	0	0.164372	0	0	0.272728	0.0052463	0	0	0.091346	0.0141294	0	0.0510991	0.0906874	0.00779372	0	0	0	0.458455	0.902902
GSM275041	0.0235928	0	0	0.286023	0	0.10107	0	0	0.33001	0.00194634	0	0	0.0732444	0.0248864	0	0.0667859	0.0720475	0.00712409	0	0.0132699	0	0.439162	0.903514
GSM275042	0.0143045	0	0	0.356117	0	0.122323	0	0	0.126863	0	0	0	0.0663822	0	0	0.0772289	0.122937	0.100453	0	0.0133912	0	0.439914	0.90043
GSM275043	0.0422494	0	0	0.377166	0	0.0918532	0	0.11055	0	0.00420604	0	0.000531381	0	0.00285378	0	0.0837458	0	0.239687	0	0.0471575	0	0.553206	0.834438
GSM275044	0	0	0	0.533162	0	0.134852	0	0	0	0.0124121	0	0	0.0488015	0.00220496	0	0.128209	0	0.140359	0	0	0	0.514474	0.858892
GSM275045	0	0	0	0.314091	0	0.21933	0	0	0.15828	0	0	0	0.0879802	0.015	0	0.0825191	0.044672	0.0670403	0	0.0110874	0	0.484707	0.891269
GSM275046	0.0294594	0.00432508	0	0.156831	0	0	0	0	0.546	0	0	0	0.0732156	0	0	0.0692033	0.117643	0.00332304	0	0	0	0.494	0.895142
GSM275049	0	0.0680732	0	0.0505398	0	0.125546	0	0	0.357806	0	0.0274552	0	0.0802123	0	0	0.200136	0.0719286	0.015623	0	0.00267919	0	0.385118	0.92628
GSM275050	0	0	0	0.55256	0	0.106557	0	0	0	0.0208037	0	0	0.0662154	0.0169142	0	0.0989519	0	0.123637	0	0.0143611	0	0.428502	0.905005
GSM275051	0	0	0	0.258826	0	0.0705116	0	0	0.367256	0.00307941	0	0	0.0824639	0.0374434	0	0.089456	0.0846098	0.0063536	0	0	0	0.439745	0.9131
GSM275052	0.0141759	0	0	0.220421	0	0.0821766	0	0	0.321527	0.00183146	0	0	0.0506341	0.0374239	0.00307416	0.123072	0.100207	0.0405202	0	0.00493661	0	0.398089	0.923743
GSM275053	0.0112579	0	0	0.423096	0	0.1758	0	0	0.0802942	0.0168212	0	0	0.0337724	0.0268862	0	0.0811397	0.062702	0.0882303	0	0	0	0.455802	0.890849
GSM275054	0.00232099	0.000109277	0	0.273314	0	0.137536	0	0	0.328075	0	0	0	0.072087	0.00130124	0	0.0681483	0.0839013	0.0331097	0	9.69683e-05	0	0.519519	0.886266
GSM275055	0.000274053	0	0	0.336141	0	0.188388	0	0	0.0310333	0.0036667	0	0	0.0507806	0.0055374	0.00625092	0.093095	0.205759	0.0742069	0	0.00486734	0	0.406838	0.916308
GSM275056	0.0391923	0	0	0.242388	0	0.238708	0	0	0.208514	0	0.0236662	0	0.0195503	0	0	0	0.209849	0.010256	0	0.00787557	0	0.489285	0.881891
GSM275057	0	0.0456858	0	0.318535	0.0033747	0.190078	0	0	0.111993	0.000518002	0	0	0	0.0192361	0	0.115158	0.181326	0.0100975	0	0.00399793	0	0.452515	0.892245
GSM275058	0	0.00657003	0	0.378235	0	0.0656509	0	0	0.152662	0	0.00694113	0	0.0782099	0.00910651	0	0.206015	0.0812716	0.00622433	0	0.00911287	0	0.489505	0.880708
GSM275060	0	0	0	0.521259	0	0.220727	0	0	0.159454	0.00505185	0	0	0.0517145	0.0241099	0.00523663	0.0124465	0	0	0	0	0	0.473065	0.881878
GSM275061	0	0.0269954	0	0.206019	0	0.195418	0	0	0.179283	0	0	0	0.079883	0.0039261	0	0.234046	0.0361125	0.0348732	0	0.00344344	0	0.458274	0.901261
GSM275062	0.0373843	0.00749534	0	0.132429	0	0.204443	0	0	0.37922	0	0.0114568	0	0.0998427	0	0	0.0303154	0.0919965	0.00541705	0	0	0	0.5467	0.87352
GSM275063	0	0	0	0.25811	0	0.284997	0	0	0.176245	0	0	0	0.131366	0	0	0.0228694	0.0831755	0.0432376	0	0	0	0.444118	0.911746
GSM275064	0	0	0	0.583338	0	0.147994	0	0	0	0.0198622	0	0	0.0429957	0.000968601	0	0.143834	0.0307189	0.0302888	0	0	0	0.435135	0.901789
GSM275065	0.0059954	0	0	0.372311	0	0.0167579	0	0	0.331777	0.00361963	0	0	0.173228	0	0	0.0726505	0.0129581	0.0107017	0	0	0	0.466991	0.892262
GSM275066	0	0	0.0110654	0.514152	0	0.0295968	0	0	0.110517	0.0103416	0.058256	0	0.0693025	0.00896435	0	0.0848215	0	0.100593	0	0.00239024	0	0.560807	0.833618
GSM275067	0	0	0.0101963	0.372882	0	0.15741	0	0.0779971	0	0.0182379	0.0587969	0	0.0164869	0.0100222	0	0.215607	0.00269567	0.0530512	0	0.00661636	0	0.525326	0.859736
GSM275068	0.0269295	0	0.0748229	0.383776	0	0.158739	0	0	0	0.00724983	0	0	0	0.0330483	0.000881261	0.103317	0.111374	0.0998632	0	0	0	0.548299	0.836958
GSM275069	1.28527e-06	0.0181051	0	0.157787	0	0.0841072	0	0	0.340435	0	0.00599551	0	0.179687	0	0	0.0425827	0.159922	0.0113775	0	0	0	0.500198	0.900439
GSM275070	0	0.0159295	0.0558773	0.477183	0	0.092349	0	0	0	0.0138305	0.0147676	0	0.00942207	0.0208736	0	0.155484	0	0.134497	0	0.00978601	0	0.462917	0.889117
GSM275071	0	0	0	0.333501	0	0.201581	0	0	0.192307	0.0152944	0	0	0	0.0110296	0	0.0965199	0.0423468	0.10742	0	0	0	0.447949	0.901297
GSM275072	0	0	0	0.547618	0	0.231782	0	0	0	0.0138324	0	0	0	0.0324086	0	0.0769714	0.0573546	0.0400337	0	0	0	0.431291	0.902908
GSM275073	0	0.0269362	0	0.308109	0	0.124149	0	0.0111162	0	0.000640107	0	0	0.0252499	0.0324285	0	0.297243	0.0526473	0.0986689	0	0.0228119	0	0.468121	0.886326
GSM275074	0	0.0281914	0	0.290645	0	0.127256	0	0	0.352197	0.000758658	0	0	0.0917406	0.0181941	0	0.0671628	0.023855	0	0	0	0	0.447914	0.899245
GSM275075	0	0.00496121	0	0.301465	0	0.158447	0	0	0.0416255	0.00231602	0	0	0.00161497	0.0135664	0.0151398	0.293822	0.0885207	0.0600041	0	0.0185169	0	0.48547	0.88699
GSM275076	0.0684812	0	0	0.291704	0	0.0808112	0	0	0.163292	0.0113564	0.0430481	0	0.183154	0.00299079	0	0.0599238	0.0693792	0.0185613	0	0.00729816	0	0.469257	0.88316
GSM275077	0.0596311	0	0.000731633	0.287977	0	0.135629	0	0	0.00143518	0	0	0	0.226674	0.00844794	0	0.0892204	0.166265	0.0172675	0	0.00672049	0	0.455277	0.890666
GSM275078	0.0698875	0	0	0.190277	0	0.23955	0	0	0.0260007	0.000615633	0.0620258	0	0.131031	0.00800805	0	0.092305	0.0923881	0.0786509	0	0.00926127	0	0.474888	0.882195
GSM275079	0.0657485	0	0	0.190951	0	0.10651	0	0	0.0752341	0.00437179	0.0855848	0	0.186071	0.000450108	0	0.0966408	0.106141	0.0639401	0	0.0183564	0	0.452029	0.893319
GSM275080	0	0.00299313	0	0.282229	0	0.0968443	0	0	0.202913	0	0.0665386	0	0.103479	0.00080546	0	0.12318	0.059197	0.030884	0	0.0309363	0	0.511295	0.883503
GSM275081	0.0839743	0	0.0382087	0.267039	0	0.121266	0	0	0	0.00704608	0.0428831	0	0.117122	0.0121979	0	0.133882	0.146983	0.0178628	0	0.0115354	0	0.513225	0.858479
GSM275082	0.130326	0	0.00753144	0.103294	0	0.284448	0	0	0.0982607	0.00915753	0	0	0.0750197	0.0535406	0	0.13022	0.0670007	0.041201	0	0	0	0.295263	0.980315
GSM275083	0.0395948	0	0	0.190686	0.00410637	0.127651	0	0	0.285554	0	0	0	0.157928	0.0433636	0.00369593	0.101637	0.00559994	0.0389379	0	0.00124529	0	0.414309	0.914226
GSM275084	0.0850874	0	0	0	0	0.257303	0	0	0.34178	0	0	0	0.15766	0.0148884	0	0.0349927	0.0705599	0.0377284	0	0	0	0.402508	0.919204
GSM275085	0.00898624	0	0.0490489	0.388123	0	0.0716576	0	0	0.125287	0	0.0755061	0	0.150482	0.00701191	0	0.0523161	0.0379	0.0314555	0	0.00222525	0	0.505177	0.866167
GSM275086	0.144184	0	0	0.012724	0	0.157197	0	0	0.286668	0.0130311	0.00828239	0	0.226037	0.0104164	0	0.0971018	0	0.0288086	0	0.0155489	0	0.355106	0.942469
GSM275087	0.058685	0.0257771	0	0.00543605	0	0.0988877	0	0	0.308919	0	0	0	0.242928	0	0	0.0537541	0.205209	0.000404626	0	0	0	0.429984	0.909608
GSM275088	0.0719744	0	0	0.246418	0	0.150798	0	0	0.147561	0	0	0	0.117798	0.0339846	0	0.0853205	0.127547	0.0144146	0	0.00418265	0	0.455169	0.890557
GSM275089	0.0642775	0	0	0.0937594	0	0.0248414	0	0	0.301739	0	0	0	0.331577	2.63442e-05	0	0.102859	0.0458105	0.0347737	0	0.000336189	0	0.428605	0.910015
GSM275090	0.0305222	0	0.0311106	0.274621	0	0.0898393	0	0	0.0671286	0.00378631	0.00898159	0	0.26876	0.00625368	0	0.139936	0	0.0639189	0	0.0151415	0	0.501171	0.872
GSM275091	0.0662786	0	0	0.0694828	0	0.132508	0	0	0.212383	0	0.0228855	1.15663e-06	0.326751	0	0	0.0937733	0.0450081	0.0115977	0	0.0193309	0	0.472057	0.895469
GSM275092	0.0939648	0	0	0.184755	0	0.0490715	0	0	0.163211	0.00603163	0	0	0.125201	0.000782013	0	0.160977	0.107489	0.0925662	0	0.0159503	0	0.446504	0.894937
GSM275093	0	0.0936365	0.0179563	0.0982784	0.00544683	0.176489	0	0	0.239722	0	0	0	0.178096	0.0369711	0	0.109485	0.0439178	0	0	0	0	0.407468	0.913243
GSM275094	0.0950796	0	0	0.0791977	0	0.204744	0	0	0.267115	0	0	0	0.149203	0.00921756	0	0.104135	0.0217578	0.0695493	0	0	0	0.432666	0.902545
GSM275095	0.0209835	0.00549293	0	0.299169	0	0.0364334	0	0	0.0704604	0	0.106937	0	0.17796	0.0402655	0	0.144305	0.0680632	0.0142966	0	0.0156334	0	0.485024	0.880271
GSM275096	0.0681387	0	0	0.122121	0	0.0308614	0	0	0.231663	0	0.0515287	0	0.168648	0	0	0.125675	0.169757	0.031607	0	0	0	0.517273	0.870853
GSM275097	0.0338943	0.0414142	0.00782453	0.198583	0	0.11604	0	0	0.187082	0	0.00734429	0	0.226335	0.0171984	0	0.0927769	0.0660861	0.00542026	0	0	0	0.572097	0.833843
GSM275098	0.0689437	0	0	0.00371683	0	0.136019	0	0	0.476829	0.000659905	0.000423312	0	0.247649	0	0	0.0576838	0	0	0	0.00807522	0	0.389039	0.928103
GSM275099	0.0814284	0	0	0.0840634	0.0150639	0	0	0	0.388667	0.0068767	0.0228893	0	0.253569	0	0	0.101983	0.0411706	0	0	0.00428861	0	0.463242	0.892673
GSM275100	0.0376292	0	0	0.161397	0	0.0423204	0	0	0.325306	0.00331923	0	0	0.260675	0	0	0.053342	0.101869	0	0	0.0141422	0	0.425397	0.913943
GSM275101	0.0458439	0	0	0.217671	0	0.124084	0	0	0.246542	0.00200642	0	0	0.228462	0	0	0.00756876	0.0968094	0.026223	0	0.00478967	0	0.400255	0.91778
GSM275102	0.03064	0	0.050467	0.306333	0	0.0751147	0	0	0.123629	0.0022994	0.0954248	0	0.150283	0.0440505	0	0.0586619	0.0522819	0.0108155	0	0	0	0.496133	0.869908
GSM275103	0.081951	0	0	0.192759	0	0.18201	0	0	0.093736	0.00253773	0.0139638	0	0.204391	0	0	0.150289	0.0469945	0.0313678	0	0	0	0.464772	0.886092
GSM275104	0.0619209	0	0	0.0549734	0	0	0	0	0.275705	0	0.0181755	0	0.157749	0	0	0.204169	0.118019	0.101968	0	0.00731976	0	0.512747	0.882758
GSM275105	0	0.0133709	0.0696084	0.446735	0.010836	0.100014	0	0	0	0.00203512	0.179146	0	0	0	0	0.0425038	0	0.135751	0	0	0	0.531041	0.847306
GSM275106	0.0360892	0	0.0246616	0.255522	0	0.0293088	0	0	0.223393	0.00626066	0.00576905	0	0.168368	0	0	0.146226	0.0524645	0.0439836	0	0.00795316	0	0.523443	0.86357
GSM275107	0.053215	0	0	0.180267	0	0.107327	0	0	0.281407	0	0.0840052	0	0.0657969	0	0	0.162927	0.0571443	0.00504743	0	0.00286398	0	0.439139	0.902222
GSM275108	0.0619789	0.00512282	0	0.0460642	0	0.0978943	0	0	0.245137	0	0	0	0.188438	0	0	0.0460986	0.141927	0.167029	0	0.000309934	0	0.458977	0.900302
GSM275109	0.00447119	0.0637739	0	0.163418	0	0.0925003	0	0	0.231308	0	0.0536246	0	0.162186	0	0	0.0727001	0.109367	0.0438689	0	0.00278091	0	0.508489	0.870858
GSM275110	0	0.0914938	0.0372233	0.170162	0.0720241	0.290537	0	0	0	0	0.0714755	0.0417332	0	0.000906984	0	0.0980671	0	0.117682	0	0.0086938	0	0.420697	0.910884
GSM275111	0.105077	0	0	0.158806	0	0.161056	0	0	0.0117189	0.00325504	0.0281296	0.000506793	0.158209	0.00238786	0	0.132963	0.0600833	0.163935	0	0.0138729	0	0.528073	0.850241
GSM275112	0.133355	0.00871433	0	0.134373	0	0.0949999	0	0	0.0529728	0.00794793	0.0650536	0	0.114842	0.00553987	0	0.129993	0.0472768	0.181583	0	0.0233494	0	0.628435	0.780033
GSM275113	0.0569846	0.0158058	0	0.17686	0	0.0733252	0	0	0.0879031	0	0.021363	0.00211175	0.187431	0.00642397	0	0.156961	0.0449349	0.163378	0	0.00651706	0	0.495871	0.872076
GSM275114	0.00106643	0.0495502	0.0305132	0.124062	0.0145682	0	0	0	0.361555	0	0	0	0.246623	0	0	0.0902783	0.0761143	0	0	0.00566826	0	0.447974	0.901556
GSM275115	0.101691	0.0214824	0.0132221	0	0.000660909	0.148642	0	0	0	0	0.0289806	0	0.376941	0	0	0.179957	0.114867	0.0135547	0	0	0	0.443201	0.896679
GSM275116	0	0.121966	0.030428	0.205629	0	0.0267507	0	0.00786871	0.167474	0	0	0	0.234417	0	0	0.075109	0	0.111908	0	0.0184506	0	0.598827	0.801443
GSM275117	0.0919442	0	0	0.0358657	0	0.187378	0	0	0.330114	0	0.00596703	0	0.181608	0.00610246	0	0.142648	0.014631	0.00319885	0	0.000542818	0	0.456057	0.896001
GSM275118	0.0504374	0.0162458	0.00247562	0.0471147	0	0.00629431	0	0	0.368195	0	0	0.000354475	0.224866	0	0	0.0717724	0.102247	0.10792	0	0.0020777	0	0.535128	0.875403
GSM275119	0.0583695	0.0159811	0	0	0	0.133208	0	0.00055094	0.368012	0	0	0	0.280819	0	0	0.0165992	0.060215	0.0559283	0	0.010317	0	0.528163	0.881481
GSM275120	0.0662165	0	0	0.189536	0	0.219964	0	0	0.136023	0.0027339	0.0556938	0	0.133167	0	0	0.0236853	0.144686	0.0145524	0	0.0137431	0	0.465922	0.88778
GSM275121	0.0295372	0	0.0474639	0.483735	0.00401461	0.287853	0	0	0	0.00291107	0.000405131	0	0.0515659	0.0321848	0	0.0116463	0.000960418	0.03672	0	0.0110022	0	0.542682	0.839895
GSM275122	0	0.031522	0.00507771	0.412567	0	0.0215079	0	0	0.229155	0	0.0350725	0	0.182761	0.0436317	0	0.00686416	0	0.02493	0	0.00691061	0	0.482477	0.876513
GSM275123	0	0.0581473	0	0.298416	0	0.104943	0	0	0.152025	0.00689168	0.014581	0	0.11493	0.00739676	0	0.14859	0.00840282	0.0806068	0	0.0050685	0	0.516989	0.859081
GSM275124	0.0683577	0	0	0.123055	0	0.0431425	0	0	0.376562	0.00318864	0.00900291	0	0.239628	0.00792945	0	0.0831638	0.0362237	0.00920189	0	0.000544173	0	0.506676	0.876717
GSM275125	0.0236255	0.0346456	0	0.16292	0	0.00150342	0	0	0.310635	0	0.00708289	0	0.301786	0.00758883	0	0.0969563	0.0116448	0.035745	0	0.00586578	0	0.585194	0.844889
GSM275126	0.0535232	0.0154026	0	0.182879	0	0.0203685	0	0	0.336382	0.00593244	0.0316463	0	0.12746	0.0232204	0	0.0810775	0.118298	0.00381147	0	0	0	0.509198	0.86861
GSM275127	0.0398308	0.010006	0	0.145503	0.00213741	0.23502	0	0	0.267652	0	0	0	0.16051	0.0306208	0	0.0971683	0.00290234	0.0086484	0	0	0	0.435548	0.907389
GSM275128	0.0494014	0.0114708	0	0.146444	0	0.091249	0	0	0.215859	0	0.0350345	0	0.249252	0	0	0.0792699	0.118404	0.00361532	0	0	0	0.522752	0.870286
GSM275129	0.0934472	0	0	0.172389	0.015451	0.0625113	0	0	0.174545	0	0	0	0.266952	0	0	0.148623	0.043631	0.0211587	0	0.00129255	0	0.441957	0.897142
GSM275130	0.0226932	0.00640284	0	0.141014	0	0.0369561	0	0	0.3327	0	0.000400985	0	0.300172	0	0	0.0230493	0.117805	0.00155263	0	0.0172535	0	0.504927	0.895178
GSM275131	0	0.0256876	0	0.277041	0	0.0805793	0	0	0.206706	0	0.00751762	0	0.222678	0.00833759	0	0.132514	0.00368869	0.0293875	0	0.00586281	0	0.533034	0.867119
GSM275132	0.0218884	0	0	0.368459	0	0.0357494	0	0	0.0623723	0.00427701	0.102384	0	0.161021	0	0	0.143302	0.0225803	0.0560824	0	0.0218836	0	0.522144	0.859453
GSM275133	0.0874835	0	0	0.167441	0	0.0418806	0	0	0.366675	0.00667302	0	0	0.202374	0.00966718	0	0.0607312	0.027231	0.0188364	0	0.0110066	0	0.450709	0.893165
GSM275134	0.0673198	0	0	0.119641	0	0.163074	0	0	0.223835	0	0	0	0.178985	0.00878182	0	0.142278	0.0823942	0.0136915	0	0	0	0.41198	0.913564
GSM275135	0	0.0284596	0.0695018	0.371486	0	0.113707	0	0	0.0300217	0.00750467	0.033611	0	0.184251	0.0136283	0	0.104028	0	0.0336354	0	0.0101659	0	0.520966	0.854055
GSM275136	0.0242668	0	0.0055012	0.304775	0	0.133887	0	0	0	0.00367134	0.124407	0	0.161668	0	0	0.120201	0.0486299	0.0720961	0	0.000896037	0	0.516942	0.864991
GSM275137	0.000757759	0.0541664	0	0.100487	0	0	0	0	0.371087	0	0	0.000178574	0.329142	0	0	0.0717642	0.0549217	0.0150249	0	0.0024711	0	0.485752	0.893851
GSM275138	0.0135341	0	0.045532	0.464727	0	0.197218	0	0	0.0332132	0.0153587	0.0234999	0	0.0233847	0.0256102	0	0.0925379	0.0248922	0.0348811	0	0.00561171	0	0.493929	0.869453
GSM275139	0.0629635	0.0109472	0.00439872	0	0	0.171282	0	0	0.263279	0	0	0	0.325528	0	0	0.11774	0	0.043861	0	0	0	0.382603	0.928238
GSM275140	0.101119	0	0	0.113119	0	0.187791	0	0	0.0424803	0	0.00730804	0	0.254962	0	0	0.165425	0.0168373	0.106349	0	0.00461027	0	0.532021	0.852256
GSM275141	0.0857305	0	0	0.192223	0	0.155656	0	0	0.263941	0.00897117	0	0	0.175439	0	0	0.0308435	0.0697449	0.00826364	0	0.00918749	0	0.440968	0.897614
GSM275142	0.0965905	0	0	0.148925	0	0.0970951	0	0	0.260651	0	0.0284714	0	0.219895	0	0	0.00663	0.12108	0.0204964	0	0.000166418	0	0.499902	0.868564
GSM275143	0.038185	0.00658998	0	0.0727981	0	0.0181581	0	0	0.460138	0	0	0	0.252717	0.00678185	0	0.068762	0.0540651	0.0192399	0	0.00256401	0	0.534641	0.888183
GSM275144	0.0972744	0	0	0.173416	0.00281366	0.0683249	0	0	0.373742	0	0	3.33718e-05	0.207128	0	0	0.0446723	0.0325957	0	0	0	0	0.513664	0.860712
GSM275145	0.0679308	0	0	0.126105	0.00267842	0.108264	0	0	0.319715	0.00343304	0	0	0.125911	0.0241858	0	0.167184	0.0487802	0.00549777	0	0.0003137	0	0.437103	0.903337
GSM275146	0.0555784	0.0409224	0	0.0468101	0	0.248705	0	0	0.203543	0	0.0253524	0	0.13671	0	0	0	0.235387	0.00528993	0	0.00170213	0	0.459074	0.892085
GSM275147	0.06229	0	0	0.136528	0.00843424	0.217519	0	0	0.305758	0	0	0	0.06857	0.0265301	0.00122519	0.100812	0.0431527	0.0291811	0	0	0	0.424528	0.90876
GSM275148	0.00684277	0.0245663	0	0.294927	0	0.0758046	0	0	0.292552	0	0	0	0.117142	0.0218201	0	0.0854114	0.0586541	0.00154115	0	0.020739	0	0.42638	0.906577
GSM275149	0.0681088	0	0	0.293041	0	0.0449139	0	0	0	0.0120576	0.143408	0	0.134713	0.00237284	0	0.184834	0.0480602	0.0584067	0	0.0100843	0	0.511851	0.859283
GSM275150	0.0512136	0	0.0118382	0.113315	0	0.110208	0	0	0.346888	0	0.0148467	0	0.161568	0	0	0.0833648	0.0799706	0.0180731	0	0.00871402	0	0.427397	0.911302
GSM275151	0.0923479	0	0	0.162809	0	0.189158	0	0	0.155831	0	0.043382	0	0.175169	0.00781418	0	0.00873217	0.136086	0.0132132	0	0.0154582	0	0.471849	0.88235
GSM275152	0.0413631	0.0483407	0	0.191936	0.000877572	0.0630639	0	0	0.24952	0	0.05041	0	0.185626	0.00426088	0	0.122772	0.0143287	0.0153915	0	0.0121093	0	0.522439	0.856068
GSM275153	0.0573269	0	0	0.146676	0	0.184254	0	0	0.284259	0	0	0	0.187495	0.0224038	0	0.0684857	0.0490997	0	0	0	0	0.431581	0.906919
GSM275154	0.0762953	0	0	0.0280578	0	0.324708	0	0	0.247168	0.000371951	0	0	0.0834671	0.00578221	0	0.109681	0.0600318	0.0563036	0	0.00813301	0	0.387998	0.924353
GSM275155	0.0804183	0	0.00470598	0.0146093	0	0.0965462	0	0	0.315485	0	0.00824525	0	0.291226	0	0	0.0190785	0.0973237	0.0549357	0	0.0174267	0	0.508644	0.881239
GSM275156	0.0705961	0	0	0.214788	0	0.144234	0	0	0.0710333	0	0.113972	0	0.205824	0.00214693	0	0.113513	0.0472952	0.0165966	0	0	0	0.526261	0.856155
GSM275157	0.029936	0.0193838	0	0.241577	0	0.0300749	0	0	0.306591	0	0	0	0.155838	0.0393417	0	0.0204967	0.0800299	0.0704662	0	0.00626395	0	0.445434	0.897592
GSM275158	0.11762	0	0	0.0170372	0	0.146193	0	0	0.259497	0	0	0	0.230956	0.0077094	0	0.119669	0.085695	0.0156234	0	0	0	0.449689	0.894292
GSM275159	0.0924599	0	0.00277385	0.135828	0	0.228056	0	0	0.117271	0.00728277	0	0	0.160134	0.00404825	0	0.160449	0.0049947	0.085762	0.000940881	0	0	0.454491	0.891087
GSM275160	0.0371076	0.0477127	0.0130901	0.0615897	0	0.127274	0	0	0.19806	0	0	0	0.267791	0	0	0.102163	0.09522	0.0337881	0	0.0162037	0	0.561788	0.850085
GSM275161	0.0750425	0	0	0	0	0.238034	0	0	0.264803	0.000773455	0	0.000716276	0.282147	0	0	0.0209681	0.0987271	0.018286	0	0.000502903	0	0.465615	0.900874
GSM275162	0	0	0.0664156	0.517946	0	0.0987299	0	0	0.0465658	0.00486441	0	0	0.108696	0.0168752	0	0.0781741	0.0166334	0.0450998	0	0	0	0.542221	0.840847
GSM275163	0.0355197	0.0136941	0	0.133943	0	0.103183	0	0	0.172776	0	0	0	0.0464951	0.0233237	0	0.169728	0.141878	0.118884	0	0.0405759	0	0.576034	0.852792
GSM275164	0	0.0672063	0.0213382	0.114291	0	0.0571289	0	0	0.302913	0	0	0.000811	0.20959	0.0207095	0	0.108921	0.0485803	0.0474847	0	0.00102614	0	0.422989	0.90814
GSM275165	0	0.106938	0.0673071	0.196957	0	0.0853324	0	0	0.114662	0	0.000860694	0.000618619	0.24822	0	0	0.0974894	0.00875752	0.0565364	0	0.0163211	0	0.581132	0.814047
GSM275166	0.0893942	0.00888253	0	0.0344407	0	0.304052	0	0	0.0778342	0.00151413	0.0631395	0	0.164579	0	0	0.1039	0.123791	0.0284716	0	0	0	0.442261	0.899049
GSM275167	0.0672049	0.0111269	0.0530126	0.185432	0	0.105531	0	0	0	0	0.0541435	0	0.151621	0.0120401	0	0.228038	0.0447898	0.0802751	0	0.00678518	0	0.574274	0.82312
GSM275168	0.0699569	0	0	0.233722	0	0.137217	0	0	0.0837537	0.00295241	0	0	0.165782	0.0137262	0	0.10666	0.0740302	0.0825893	0	0.0296107	0	0.517759	0.859523
GSM275169	0.092678	0	0.0215969	0.175362	0	0.124965	0	0	0.0818786	0.00649274	0	0	0.126224	0.0123239	0	0.232313	0.0244172	0.0806227	0	0.0211259	0	0.469878	0.882721
GSM275170	0.0701724	0	0.12112	0.24654	0	0.148705	0	0.0856883	0	0	0.0789933	0	0.00303847	0	0	0.0916529	0.0429752	0.0968974	0	0.0142169	0	0.558168	0.830371
GSM275171	0	0.0808652	0.00404756	0.121017	0.0124662	0.0739039	0	0	0.15659	0	0.0138694	0.000779175	0.227897	0.0346242	0	0.157071	0.114571	0.00140669	0	0.000890434	0	0.477166	0.8832
GSM275172	0.0946736	0	0	0.00508189	0	0.155083	0	0	0.179931	0.0031636	0.0147457	0	0.227403	0	0	0.168502	0.106996	0.0299061	0	0.0145148	0	0.340069	0.940553
GSM275173	0.0439691	0	0.083719	0.28028	0	0.0343424	0	0	0	0.0149954	0.0791594	0.000106387	0.114587	0	0	0.177295	0	0.159871	0	0.0116756	0	0.557723	0.831024
GSM275174	0.0582445	0	0	0.0250808	0	0.162176	0	0	0.299849	0	0	0	0.219116	0	0	0.0553511	0.0644594	0.109717	0	0.00600716	0	0.430805	0.916033
GSM275175	0.0805119	0	0.00723502	0.0147724	0	0.216082	0	0	0.328106	0	0	0	0.163359	0	0	0.107031	0.0414417	0.04146	0	0	0	0.41682	0.914117
GSM275176	0.1177	0	0	0.0902999	0	0.0795379	0	0	0.167679	0.00973169	0.0112816	0	0.192861	0.00219973	0	0.0851911	0.0731607	0.15172	0	0.0186372	0	0.489549	0.872282
GSM275177	0.0659597	0	0.0135082	0.198497	0	0.14671	0	0	0.0596661	0.00675325	0	0	0.319411	0.00551719	0	0.138675	0	0.0312069	0	0.0140945	0	0.489432	0.875651
GSM275178	0.160846	0	0	0.0320528	0.004304	0.278097	0	0	0.170376	0	0.0251977	0	0.0629656	0.00813968	0	0.164073	0.0503321	0.0436171	0	0	0	0.528436	0.848904
GSM275179	0.075645	0	0	0.0388749	0	0.173171	0	0	0.354977	0.00219775	0.00582137	0	0.217917	0	0	0.0894102	0.0243256	0.011107	0	0.00655347	0	0.460061	0.899649
GSM275180	0.0531164	0	0	0.215878	0	0.245309	0	0	0.117756	0.00603495	0	0	0.0938592	0.0152641	0	0.141463	0.080934	0.0254031	0	0.00498287	0	0.386701	0.922254
GSM275181	0.0745652	0	0.0419085	0.126071	0.00661894	0.174376	0	0	0.14726	0.000646726	0.011861	0	0.179607	0.043033	0	0.160458	0	0.0154294	0	0.0181645	0	0.520865	0.859573
GSM275182	0.0674682	0	0	0.135383	0.00692527	0.0510465	0	0	0.24228	0	0	0	0.199414	0.00656848	0	0.066945	0.150753	0.0471094	0	0.0261065	0	0.527208	0.865975
GSM275183	0.0588383	0	0.000198682	0.414222	0	0.0754478	0	0.00117703	0	0.0183075	0.0349266	0	0.0988082	0.0126404	0	0.176888	0.00855619	0.0999897	0	0	0	0.581737	0.814565
GSM275184	0.0924414	0	0	0.0780045	0.0178414	0	0	0	0.468816	0	0	0	0.226565	0.00741992	0	0.0999225	0.00898894	0	0	0	0	0.435811	0.902162
GSM275185	0	0.0893747	0.0202539	0.257652	0	0.111569	0	0	0.106111	0.0222539	0.0893263	0	0.0120244	0.0123519	0	0.210287	0	0.0687967	0	0	0	0.606349	0.798489
GSM275186	0.130141	0	0	0.0683347	0	0.101275	0	0	0.170737	0	0	0.00917904	0.172262	0.00817205	0	0.152282	0.0670109	0.114868	0	0.0057383	0	0.549848	0.838225
GSM275187	0.0157189	0.144883	0.11021	0.0887491	0.0318522	0.166367	0	0	0.0307327	0.0124687	0	0.00403159	0.109614	0.0175187	0	0.192689	0.021004	0.0472796	0	0.00688104	0	0.657014	0.754263
GSM275188	0	0.0294347	0.00679968	0.416835	0	0.109552	0	0	0.0487328	0	0	0	0.0925779	0.0479093	0	0.170534	0.00563714	0.0508755	0	0.0211113	0	0.539979	0.845175
GSM275189	0.0776763	0	0	0.136549	0	0.259033	0	0	0.0805772	0.00103225	0.0786869	0	0.13611	0.00141999	0	0.0745138	0.107635	0.0467658	0	0	0	0.460091	0.8903
GSM275190	0.0190271	0.0168894	0.010575	0.363993	0	0.101566	0	0	0.143314	0	0.0460475	0.00030954	0.140478	0	0	0.0396808	0.0489355	0.0587854	0	0.0103992	0	0.542305	0.846655
GSM275191	0.0959012	0	0	0.0287651	0	0.167263	0	0	0.336912	0.00570845	0.00468871	0	0.301684	0.00463882	0	0.0477337	0	0.00670412	0	0	0	0.476513	0.886987
GSM275192	0.103488	0	0.0137802	0.104688	0	0.114917	0	0	0.124645	0	0.0563802	0	0.207427	0.0068484	0	0.18932	0.0280352	0.0401724	0	0.0102985	0	0.513415	0.860556
GSM275193	0.0471741	0	0	0.225599	0	0.206622	0	0	0.16442	0.0132647	0	0	0.0256792	0.0311752	0.0189869	0.170904	0.0543739	0.0418021	0	0	0	0.435181	0.902169
GSM275194	0.0713824	0	0	0.084535	0.00464104	0	0	0	0.501306	0	0	0	0.208708	0	0	0.0248962	0.104531	0	0	0	0	0.505106	0.88095
GSM275195	0.0122018	0.0603937	0	0.119793	0.0422302	0.0999083	0	0	0.200209	0	0	0.000434123	0.189853	0.019681	0	0.201859	0.0339044	0	0	0.0195318	0	0.46191	0.892472
GSM275196	0.0733567	0	0.0534675	0.235884	0	0.0763096	0	0	0.0512313	0.0073661	0	0	0.181409	0	0	0.172309	0.0744368	0.0535672	0	0.0206631	0	0.483283	0.87558
GSM275197	0.0398304	0.0253717	0	0.107435	0.00204265	0.0743988	0	0	0.208981	0	0	0	0.3775	0.00253005	0	0.120027	0	0.0417486	0	0.000134007	0	0.423365	0.910603
GSM275198	0.0297866	0	0	0.304123	0	0.0050851	0	0	0	0.00307326	0.0179135	0	0.143852	0.0129618	0	0.0974071	0.0463047	0.31221	0	0.0272841	0	0.55098	0.843929
GSM275199	0.0183913	0.0358754	0	0.178408	0	0.0758334	0	0	0.31694	0	0.0149578	0	0.155945	0.0133598	0	0.0960751	0.0832275	0.00668557	0	0.00430091	0	0.556962	0.856237
GSM275200	0	0.0290707	0.0516761	0.277173	0	0.0819036	0	0	0	0	0.109882	0	0.107484	0.0128338	0	0.117251	0.0449862	0.118131	0	0.0496084	0	0.588838	0.821415
GSM275201	0	0.0460963	0.0144698	0.138663	0	0	0	0	0.298581	0	0.000329327	0.000296597	0.203942	0	0	0.096623	0.169316	0.0296807	0	0.00200159	0	0.445469	0.904194
GSM275202	0.0744924	0	0	0.14159	0.0230046	0.208028	0	0	0.00867786	0	0.185815	0	0.0304871	0.00128846	0	0.0988658	0.115583	0.0734684	0	0.0386997	0	0.520401	0.859774
GSM275203	0.0269851	0.0154353	0.00464507	0.155618	0	0.0631795	0	0	0.236222	0	0.00397883	1.35032e-05	0.333611	0	0	0.103543	0	0.0540737	0	0.00269471	0	0.519268	0.87929
GSM275204	0.101378	0	0.0175752	0.0870241	0	0.226403	0	0	0.0689764	0	0.0116298	0	0.138313	0.0390613	0	0.172965	0.00781284	0.119296	0	0.00956542	0	0.427808	0.903999
GSM275205	0.0997814	0	0.0214571	0.261677	0.00597866	0.0915283	0	0	0.17682	0	0.0591829	0.000664866	0.129455	0.074679	0	0.0299295	0.0118037	0.0297686	0	0.00727389	0	0.544222	0.838995
GSM275206	0.0701828	0.0111703	0.0254438	0.132499	0	0.157573	0	0	0.0397008	0	0	0	0.322204	0	0	0.193194	0.0197789	0.0180456	0	0.0102077	0	0.484411	0.877541
GSM275207	0.0890212	0	0.000150722	0.0334461	0	0.250536	0	0	0.196655	0.00134764	0.031273	0	0.183275	0.013064	0	0.130127	0.0351267	0.0359776	0	0	0	0.420864	0.909717
GSM275208	0.114371	0	0.00302462	0.151155	0.0168433	0	0	0	0.200651	0.00274048	0.012925	0	0.217164	0.00174234	0	0.176191	0.0562443	0.0186765	0	0.0282717	0	0.511193	0.859779
GSM275209	0.0542797	0.0016316	0	0.176499	0	0.250661	0	0	0.0784966	0	0	0	0.0401067	0.0165803	0.0209372	0.150187	0.179617	0.031004	0	0	0	0.448239	0.897797
GSM275210	0	0.0916613	0	0.329262	0	0.0530763	0	0	0	0.0013363	0.196213	0	0.0136783	0.00634426	0	0.163927	0	0.122386	0	0.0221153	0	0.550201	0.835659
GSM275211	0.0987028	0	0	0.152408	0	0.136993	0	0	0.168849	0	0.030395	0	0.11405	0.00102897	0.00443933	0.0482895	0.202974	0.0418712	0	0	0	0.451149	0.892563
GSM275212	0.00976814	0.104307	0	0.162522	0	0.183666	0	0	0.218778	0	0.000667076	2.983e-05	0.158146	0	0	0.061837	0.0704589	0.0270625	0	0.00275913	0	0.596421	0.810513
GSM275213	0.0153168	0.083564	0.0163429	0.0845384	0	0.0429251	0	0	0.418921	0	0	0	0.198999	0.0231385	0	0.0415798	0.0746743	0	0	0	0	0.493541	0.873491
GSM275214	0	0.0459923	0	0.39826	0	0.0752556	0	0	0	0.00169608	0.097682	0.000178631	0.082522	0.00770232	0	0.142828	0.00995017	0.1238	0	0.0141323	0	0.531738	0.847424
GSM275215	0.0582825	0.0413584	0	0.111396	0.00457319	0.0815922	0	0	0.0146938	0	0	0.00165475	0.182163	0.0891482	0	0.163832	0.0281012	0.157861	0	0.0653442	0	0.491374	0.871555
GSM275216	0	0.113714	0	0.180773	0	0.127098	0	0.000627772	0.279251	0	0.0104456	0	0.182254	0	0	0.0380348	0.00995457	0.0455314	0	0.0123162	0	0.488391	0.872598
GSM275217	0.175501	0	0	0.0671673	0	0.141637	0	0	0.147607	0	0.0185896	0	0.21804	0	0	0.0499706	0.101201	0.0759075	0	0.00437989	0	0.623408	0.782691
GSM275218	0.0534381	0.0868802	0	0.151063	0.00916832	0.0511648	0	0	0.306923	0	0	0	0.1611	0	0	0.0517639	0.109788	0.00885159	0	0.00985983	0	0.561664	0.827601
GSM275219	0	0.0737845	0.026929	0.290054	0	0.0333747	0	0	0.190259	0	0.0603674	0.00114054	0.207843	0.0213386	0	0.0417238	0.0454919	0	0	0.00769377	0	0.577552	0.820232
GSM275220	0.105467	0	0	0.115531	0	0	0	0	0.317791	0	0	0	0.149802	0.0273701	0	0.0466371	0.0727804	0.14491	0	0.0197125	0	0.503993	0.865594
GSM275221	0.0802516	0	0	0.120002	0	0.0912787	0	0	0.374753	0	0	0	0.276621	0.0152334	0	0.0157059	0.00880964	0.0173438	0	0	0	0.513127	0.869507
GSM275222	0.0888574	0	0	0.280753	0	0.17874	0	0	0.234205	0	0.0314251	0	0.081443	0.00861417	0	0.00881247	0.0801003	0	0	0.00704965	0	0.489367	0.872169
GSM275223	0	0.0702564	0.0396255	0.2679	0	0.0907202	0	0	0	0	0.126511	0	0.0962229	0	0	0.211446	0	0.096391	0	0.000927082	0	0.543822	0.839577
GSM275224	0	0.0956932	0.0673517	0.497401	0	0.0534503	0	0	0	0	0.0821419	0	0.0344583	0.0044403	0	0.0820581	0	0.0730591	0	0.00994656	0	0.513805	0.886862
GSM275225	0.0734581	0.00379839	0	0.284892	0.0681638	0.089846	0	0	0.112508	0.0027912	0	0.000793204	0.115631	0.0607039	0	0.0526373	0.0912038	0.0250962	0	0.0184776	0	0.470841	0.882507
GSM275226	0	0.0761073	0	0.198445	0	0.0759239	0	0	0.337283	0	0.0131739	0.000454591	0.187868	0.0018002	0	0.0434361	0.0655074	0	0	0	0	0.561532	0.841421
GSM275227	0.0919488	0	0.00947503	0.168811	0	0.0876388	0	0	0.331487	0	0	0	0.18973	0	0	0.038419	0.0651304	0.011667	0	0.00569223	0	0.513457	0.861191
GSM275228	0.0148971	0.122321	0	0	0	0.306563	0	0	0.21313	0	0	0	0.0980702	0	0	0.0793317	0.0100675	0.15562	0	0	0	0.542083	0.845504
GSM275229	0	0.123825	0	0.203986	0	0.146885	0	0	0.260915	0	0	0	0.15503	0	0	0	0.0338223	0.0528262	0	0.0227097	0	0.560537	0.8285
GSM275230	0.0386627	0.0320625	0	0.270231	0	0.152442	0	0	0.172215	0	0	0	0.0821005	0.0608928	0	0.0784517	0.0781183	0.0348235	0	0	0	0.439184	0.898606
GSM275231	0	0.0585278	0	0.421287	0	0.10894	0	0	0	0	0	0.000544902	0.0115853	0.0653412	0	0.124933	0.0292452	0.150903	0	0.0286923	0	0.506163	0.863207
GSM275232	0.0146319	0.00514873	0	0.236277	0	0.170611	0	0	0.255508	0	0.0139846	0	0.0710903	0.0498047	0	0.133183	0.0238763	0.0258847	0	0	0	0.429506	0.910462
GSM275233	0	0.0420519	0.0304737	0.469416	0	0.122027	0	0	0	0.00382934	0	0	0.0405514	0.0316244	0	0.167404	0.0654332	0.0195797	0	0.00760856	0	0.5064	0.863205
GSM275234	0	0.0774526	0	0.281261	0	0.0330531	0	0	0.315558	0	0	0	0.171236	0.0115798	0	0.0671344	0.0269944	0.0130052	0	0.00272557	0	0.47574	0.879666
GSM275235	0	0.0277747	0	0.388176	0	0.0449185	0	0	0.201387	0	0	0.000601221	0.116921	0	0	0.0580175	0.0491117	0.0617416	0	0.0513499	0	0.552866	0.843764
GSM275236	0	0.0253577	0	0.457235	0	0.0880566	0	0	0.0856964	0	0.0466299	0	0.0643125	0.0106999	0	0.0652666	0.0312882	0.0970614	0	0.0283961	0	0.524449	0.853059
GSM275237	0	0.0196134	0	0.329813	0	0.111178	0	0	0.155838	0.00472818	0.0228914	0	0.184992	0.0026987	0	0.0831945	0.0205204	0.0475677	0	0.0169648	0	0.529103	0.864013
GSM275238	0	0.0850984	0.0127916	0.0850064	0	0.184119	0	0	0.350849	0	0	0	0.0675727	0.00327262	0	0.106902	0.0519444	0.0422775	0	0.0101662	0	0.460043	0.891805
GSM275239	0.0552593	0	0	0.215791	0	0.267424	0	0	0.143903	0	9.89116e-05	0	0.0737741	0	0	0.0511164	0.166511	0.0261228	0	0	0	0.466994	0.888574
GSM275240	0.0201257	0	0.029062	0.278176	0	0.00232075	0	0	0.291934	0.00626586	0.0568647	0	0.113094	0	0	0.145639	0.0291075	0.0274097	0	0	0	0.555752	0.852558
GSM275241	0.089296	0	0	0.0699861	0	0.0714227	0	0	0.373172	0	0.000908516	0	0.19557	0	0	0.0473709	0.0666705	0.00819254	0	0.0774102	0	0.453773	0.895073
GSM275242	0.0773827	0	0	0.212766	0	0.220284	0	0	0.129416	0	0	0	0.0785974	0	0	0.111863	0.120086	0.027364	0	0.0222401	0	0.457693	0.889476
GSM275243	0.0705963	0	0.013903	0.197228	0	0.0453005	0	0	0.318129	0.00592171	0	0	0.197615	0.0188018	0	0.0262951	0.0937587	0	0	0.0124512	0	0.502701	0.868804
GSM275244	0.0607353	0	0.0167035	0.33046	0.0391015	0.101538	0	0	0	0.00848877	0.103622	0	0.0313715	0.02438	0	0.170591	0	0.103407	0	0.00960166	0	0.549126	0.836193
GSM275245	0	0	0.000692765	0.449564	0	0.0460104	0	0	0	0.0213121	0.0748936	0	0	0.00266735	0	0.117224	0.0899165	0.156298	0	0.0414214	0	0.509309	0.863339
GSM275246	0	0.0485935	0.0470591	0.290823	0.00265912	0.0387798	0	0	0.158948	0.0100759	0	0	0.19963	0.063096	0	0.111057	0	0.0217041	0	0.00757461	0	0.509166	0.861579
GSM275247	0	0.026922	0.0388211	0.496258	0	0.00296126	0	0	0.0560814	0.0140772	0.0369106	0	0.104225	0.0224008	0	0.151568	0	0.0497757	0	0	0	0.53947	0.841968
GSM275248	0	0.0095331	0	0.340749	0	0.161986	0	0	0.131406	0	0	0	0.0422129	0.0547192	0	0.143765	0.0597125	0.0559168	0	0	0	0.419445	0.909693
GSM275249	0	0.0388625	0	0.243664	0	0.172711	0	0	0.245928	0.00344648	0.0116731	0	0.0373184	0.00992669	0	0.13772	0.0205665	0.074672	0	0.0035107	0	0.514173	0.871377
GSM275250	0.0561704	0	0	0.223535	0	0.153365	0	0	0.290632	0.00398914	0	0	0.0592445	0.0123699	0.0274808	0.0889547	0.0528211	0.0207113	0	0.0107261	0	0.410902	0.912074
GSM275251	0.109616	0	0	0.215263	0	0.0927143	0	0	0.164578	0	0.0672346	0	0.0921833	0.0394713	0	0.0720862	0.105721	0.0411327	0	0	0	0.490102	0.872349
GSM275252	0.0423782	0	0	0.269167	0	0.0457024	0	0	0.296433	0	0	0	0.125796	0.0147269	0	0	0.131438	0.0683203	0	0.00603849	0	0.51084	0.869604
GSM275253	0.0766323	0	0	0.184461	0.0145013	0.0651666	0	0	0.38641	0	0	0.000187892	0.127152	0.0134988	0.00759685	0.0667238	0.0412236	0.016012	0	0.000433688	0	0.440874	0.89834
GSM275254	0	0.0567537	0.0116509	0.421175	0	0.0630964	0	0	0	0.00485344	0.145156	0	0.0064368	0.00518747	0	0.18749	0	0.0907369	0	0.0074634	0	0.5289	0.849141
GSM275255	0.0591277	0	0	0.296731	0.00970768	0.16958	0	0	0.0542515	0.00496164	0.078171	0	0.00853464	0.0364214	0	0.161346	0.0544117	0.0599883	0	0.00676823	0	0.50937	0.861688
GSM275256	0.00313812	0.0976945	0	0.039487	0	0.0350408	0	0	0.307074	0	0.0612669	0	0.180534	0	0	0.127005	0.0576267	0.0842982	0	0.00683444	0	0.556938	0.848383
GSM275257	0.0132308	0.0462536	0	0.190158	0.024873	0.267247	0	0	0.183263	0	0.0451688	0	0.0385155	0.0220685	0	0.0841417	0.0551686	0.0299116	0	0	0	0.444956	0.897976
GSM275258	0.0207229	0	0	0.326921	0	0.262846	0	0	0.158262	0	0	0	0.0976932	0.0150295	0	0.0590438	0.0584078	0.00107418	0	0	0	0.446836	0.898623
GSM275259	0	0.22599	0	0	0.0331426	0.0719547	0	0	0.433091	0	0	0.0193844	0.099679	0	0	0.0795338	0.021666	0.0155591	0	0	0	0.416852	0.941184
GSM275260	0.0394771	0	0	0.401754	0	0.106036	0	0	0.130979	0.00258442	0	0	0.0934822	0.0249092	0	0.104516	0.0223628	0.0582298	0	0.015669	0	0.43405	0.901363
GSM275261	0.10921	0.0374256	0	0.159928	0	0.126262	0	0	0.103494	0	0.0692573	0	0.155379	0	0	0.118975	0.0678077	0.052233	0	2.72797e-05	0	0.605866	0.796086
GSM275262	0.00865004	0.0398553	0	0.297836	0.0337533	0.140795	0	0	0.0742664	0	0	0.0302902	0.135973	0.0320902	0	0.0770405	0.0695514	0.0387554	0	0.0211435	0	0.279471	0.971325
GSM275263	0.0702435	0.0734497	0	0.118963	0	0.0455319	0	0	0.231532	0	0.0296006	0.000890761	0.0979402	0.019363	0	0.110948	0.0855566	0.0879726	0	0.0280078	0	0.566742	0.824167
GSM275264	0	0.256621	0.01052	0.194939	0.019471	0.0748166	0	0	0.228093	0	0	0.0389269	0.0480319	0.00211281	0	0.0872151	0	0.028615	0	0.0106376	0	0.405385	1.03073
GSM275265	0	0.33146	0	0	0.0171026	0.141418	0	0	0.294217	0	0	0.0965918	0.0127314	0.035343	0	0.0498363	0.00173992	0.017621	0.00193836	0	0	0.284859	1.16868
GSM275266	0.0489017	0	0	0.0870004	0	0	0	0	0.406777	0	0	0.000421441	0.209747	0	0	0.0334818	0.210199	0	0	0.00347165	0	0.429639	0.91506
GSM275267	0.0468692	0.00892672	0	0.157134	0	0.0521656	0	0	0.284852	0	0.0395401	0	0.186404	0.00967427	0	0.0912909	0.10165	0.0104367	0	0.0110571	0	0.587464	0.845192
GSM275268	0	0.0452475	0	0.324989	0	0.0468232	0	0	0.294484	0.0020322	0	0	0.0916236	0.0010404	0	0.13052	0	0.0632396	0	0	0	0.575237	0.83286
GSM275269	0.0465067	0	0	0.130128	0	0.0145673	0	0	0.369997	0	0	0	0.180803	0.0130631	0	0.0887538	0.155818	0.000363487	0	0	0	0.426517	0.913152
GSM275270	0.0369972	0	0	0.169387	0.0121846	0	0	0	0.411398	0	0	0	0.258648	0	0	0.042417	0.0326097	0.0204355	0	0.0159234	0	0.418696	0.916166
GSM275271	0.0632808	0.0140247	0	0	0	0.0752874	0	0	0.253968	0	0.0398276	0	0.26114	0	0	0.0882109	0.189759	0.0145005	0	0	0	0.510116	0.8847
GSM275272	0.0381279	0.010325	0	0.193105	0	0.22577	0	0	0.146024	0	0.00564404	0	0.19162	0.00359016	0	0.0588777	0.107549	0.0193689	0	0	0	0.458869	0.895477
GSM275273	0.0206062	0.0549291	0	0	0	0.031888	0	0	0.451086	0	0	0.000473065	0.24895	0	0	0.103591	0.0400375	0.042265	0.0061734	0	0	0.391848	0.925774
GSM275274	0.0562305	0.0288575	0.0299774	0.181897	0.0261005	0	0	0	0.172152	0	0.101303	0.000307603	0.134636	0.120531	0	0.0893463	0.033069	0.0145853	0	0.0110071	0	0.556139	0.833486
GSM275275	0.0519478	0.0311434	0	0.137939	0	0	0	0	0.393816	0	0	0	0.223925	0.0107404	0	0.0679522	0.0234712	0.0366345	0	0.0224307	0	0.580127	0.835945
GSM275276	0.0619621	0	0	0.264412	0	0.275358	0	0	0.161668	0	0.0552971	0	0.0809522	0.0189643	0	0.0459586	0.00125278	0.0252747	0	0.00890151	0	0.495132	0.871277
GSM275277	0.107976	0	0	0.224668	0	0.177551	0	0	0.04084	0	0.0852542	0	0.172089	0.0023569	0	0.0715374	0.0616149	0.024747	0	0.0313662	0	0.513869	0.857936
GSM275278	0	0	0.0300809	0.411796	0	0.0709045	0	0	0.0202737	0.00628315	0	0	0.0626333	0.0682942	0	0.137573	0.00727586	0.13395	0	0.0509357	0	0.495774	0.870404
GSM275279	0.0847386	0	0	0.0799772	0	0.213822	0	0	0.220526	0	0.0615217	0	0.139158	0.00338532	0	0.0554668	0.125462	0.0109387	0	0.0050044	0	0.478159	0.884973
GSM275280	0.0333209	0.0427977	0.014661	0.121688	0	0.1157	0	0	0.169333	0	0.0306994	0.000614721	0.266385	0	0	0.0300887	0.055267	0.112803	0	0.00664175	0	0.486992	0.878874
GSM275281	0.0884903	0	0	0	0.0254697	0	0	0	0.399563	0	0	0.00267386	0.109286	0	0	0.113464	0.158408	0.0728117	0	0.0298339	0	0.520491	0.874984
GSM275282	0.106926	0.00788598	0	0.209612	0	0.116584	0	0	0.213131	0	0.0414533	0	0.00642699	0	0	0.144312	0.0758237	0.0778448	0	0	0	0.621514	0.789023
GSM275283	0.0901608	0	0	0.120071	0	0.0678977	0	0	0.407686	0	0.0083605	0	0.179189	0.024578	0	0	0.0994091	0.00264818	0	0	0	0.466394	0.887071
GSM275284	0.14471	0	0	0.0633177	0	0.00289115	0	0	0.344977	0.00654017	0	0	0.113087	0.0128424	0	0.0623244	0.113962	0.134917	0	0.00043044	0	0.581419	0.816651
GSM275285	0.0589996	0.021819	0.0265839	0.135213	0	0.0848978	0	0	0.228939	0	0.0228347	0.000301501	0.246745	0.0326211	0	0.0741182	0.0669267	0	0	0	0	0.653217	0.792759
GSM275286	0.0352951	0.0323392	0	0.0695248	0	0.116574	0	0	0.328481	0	0.0640248	0	0.176004	0	0	0.041007	0.109703	0.0113759	0	0.0156707	0	0.543895	0.868913
GSM275287	0.0545459	0	0	0.258981	0.00647506	0.152295	0	0	0.0687347	0.00343003	0.130282	0	0.108001	0	0	0.0593588	0.11629	0.0416073	0	0	0	0.524215	0.857685
GSM275288	0.0580764	0	0	0.153593	0	0.158568	0	0	0.14176	0	0.0218818	0	0.0249037	0.0167869	0	0.199939	0.114969	0.0694044	0	0.0401175	0	0.457528	0.894189
GSM275289	0.011062	0	0.00333537	0.424602	0	0.124735	0	0.00101446	0	0	0.00764926	0.00114649	0.122678	0.0451593	0	0.152132	0.0512726	0.0377101	0	0.0175038	0	0.499779	0.86968
GSM275290	0.00487905	0.0426566	0	0.21579	0	0.0956245	0	0	0.186104	0	0.0561186	0	0.147097	0.00320187	0	0.0383411	0.129002	0.0671786	0	0.0140079	0	0.601116	0.832914
GSM275291	0.0652031	0.0209369	0	0.0943955	0	0.0817986	0	0	0.247068	0	0	0	0.284581	0	0	0.053417	0.0592704	0.0829324	0	0.0103972	0	0.57277	0.842654
GSM275292	0.0441987	0	0	0.164502	0	0.0222215	0	0	0.342363	0	0.00258107	0	0.148459	0	0	0.107137	0.168537	0	0	0	0	0.473206	0.895007
GSM275293	0	0.0674118	0	0.170735	0	0.1144	0	0	0.424978	0	0	0	0.129942	0.00206576	0	0.0603399	0.0202115	0.00991555	0	0	0	0.495411	0.87794
GSM275294	0.0327586	0	0	0.214845	0.00922335	0.0847519	0	0	0.151323	0	0	0	0.0939155	0	0	0.0623064	0.252843	0.0710505	0	0.0269824	0	0.489548	0.885915
GSM275295	0.0946758	0	0	0.0225897	0	0.132715	0	0	0.145425	0	0.0850757	0	0.237094	0	0	0.167333	0.0586335	0.0564581	0	0	0	0.465208	0.890659
GSM275296	0.0749937	0.00956283	0	0.0379121	0	0.151292	0	0	0.182684	0	0.0979994	0	0.213505	0	0	0.135296	0.0484495	0.0483059	0	0	0	0.479865	0.886827
GSM275297	0.0276939	0	0	0.209149	0	0.107964	0	0	0.286233	0	0	0	0.158326	0	0	0.0301317	0.173049	0	0	0.00745326	0	0.500664	0.88741
GSM275298	0.0719749	0	0	0.301317	0.0115254	0.119949	0	0	0.185644	0	0.0133052	0	0.110893	0.0315952	0	0.0268813	0.126916	0	0	0	0	0.499767	0.866582
GSM275299	0.050911	0	0	0.0714264	0	0.0753155	0	0	0.490707	0	0.01172	0	0.10571	0	0	0.0253595	0.151956	0.0136326	0	0.00326145	0	0.485865	0.898828
GSM275300	0	0.0978425	0	0.268259	0	0.0911587	0	0	0.0774015	0	0.033032	0	0.0882206	0.0134456	0	0.194601	0.0222365	0.0645806	0	0.0492227	0	0.643504	0.774147
GSM275301	0	0.0697946	0.0336138	0.29711	0	0.0779763	0	0.0370258	0	0	0.109116	0	0.0480234	0.00247192	0	0.202422	0.0276319	0.0899261	0	0.00488868	0	0.556953	0.830845
GSM275302	0.00166912	0.0423511	0.0213577	0.336489	0	0.116728	0	0	0.0445218	0	0.0116221	0	0.105299	0.0522508	0	0.155754	0.0395861	0.0598259	0	0.0125456	0	0.537841	0.846213
GSM275303	0.0221771	0.0113615	0	0.156125	0	0	0	0	0.361278	0	0	0.00168029	0.224482	0	0	0.0422582	0.0483453	0.111558	0	0.0207343	0	0.474212	0.89935
GSM275304	0	0.0672953	0.0126853	0.47715	0	0.090437	0	0	0	0.0124603	0.0393298	0	0.0995222	0.0158023	0	0.100805	0	0.0762633	0	0.00825031	0	0.50378	0.869269
GSM275305	0.0881046	0	0	0.0423811	0	0.14389	0	0	0.218135	0	0.0146152	0	0.283541	0	0	0.0845429	0.124791	0	0	0	0	0.422619	0.909287
GSM275306	0	0.0966102	0	0.0987437	0	0.13663	0	0	0.253905	0	0	0	0.152216	0	0	0.0819166	0.143477	0.0365014	0	0	0	0.418138	0.908546
GSM275307	0.073668	0	0	0.10267	0	0.0974397	0	0	0.360281	0	0.0197279	0	0.120725	0.026236	0	0.0599561	0.135152	0.00414436	0	0	0	0.499682	0.878513
GSM275308	0.0367587	0	0	0.39104	0	0.0379283	0	0	0.104038	0	0.0217343	1.53999e-05	0.217704	0	0	0.0884973	0.0323615	0.0699221	0	0	0	0.506862	0.864216
