# Supplementary material for: Single cell profiling reveals malignant states and immune landscapes in PCNSL and systemic DLBCL
Source: iScience. 2026 Apr 2;29(5):115563. doi: 10.1016/j.isci.2026.115563 (PMC13097095; doi:10.1016/j.isci.2026.115563)
Supplement: Table S10. Detailed statistical information for Figures 2–5 [file mmc6.xlsx]

## Sheet: Sheet1
Figure Panel	Variable (Subtype/Module)	Statistical Test	N (Sample Size)	Exact p-value	Adjusted p-value	Significance
Figure 2C	B0	Wilcoxon test	PCNSL (N=14) vs sDLBCL (N=17)	8.24e-05	0.000412	***
Figure 2C	B1	Wilcoxon test	PCNSL (N=14) vs sDLBCL (N=17)	0.356	0.445	ns
Figure 2C	B2	Wilcoxon test	PCNSL (N=14) vs sDLBCL (N=17)	0.00461	0.011525	*
Figure 2C	B3	Wilcoxon test	PCNSL (N=14) vs sDLBCL (N=17)	0.0643	0.107167	ns
Figure 2C	B4	Wilcoxon test	PCNSL (N=14) vs sDLBCL (N=17)	0.769	0.769	ns
Figure 3B	Differentiated	Wilcoxon test	PCNSL (N=14) vs sDLBCL (N=17)	0.00347	0.00462667	**
Figure 3B	Unipotent	Wilcoxon test	PCNSL (N=14) vs sDLBCL (N=17)	0.000881	0.00276	**
Figure 3B	Oligopotent	Wilcoxon test	PCNSL (N=14) vs sDLBCL (N=17)	0.00138	0.00276	**
Figure 3B	Multipotent	Wilcoxon test	PCNSL (N=14) vs sDLBCL (N=17)	0.125	0.125	ns
Figure 4A	ME1	Wilcoxon test	PCNSL (N=14) vs sDLBCL (N=17)	0.0371651	0.0371651	*
Figure 4A	ME2	Wilcoxon test	PCNSL (N=14) vs sDLBCL (N=17)	0.016328	0.016328	*
Figure 4A	ME3	Wilcoxon test	PCNSL (N=14) vs sDLBCL (N=17)	0.000150165	0.000150165	***
Figure 4A	ME4	Wilcoxon test	PCNSL (N=14) vs sDLBCL (N=17)	0.170859	0.170859	ns
Figure 4A	ME5	Wilcoxon test	PCNSL (N=14) vs sDLBCL (N=17)	0.197029	0.197029	ns
Figure 4A	ME6	Wilcoxon test	PCNSL (N=14) vs sDLBCL (N=17)	0.393423	0.393423	ns
Figure 4A	ME7	Wilcoxon test	PCNSL (N=14) vs sDLBCL (N=17)	0.0249147	0.0249147	*
Figure 4A	ME8	Wilcoxon test	PCNSL (N=14) vs sDLBCL (N=17)	0.0709048	0.0709048	ns
Figure 4A	ME9	Wilcoxon test	PCNSL (N=14) vs sDLBCL (N=17)	0.538383	0.538383	ns
Figure 4A	ME10	Wilcoxon test	PCNSL (N=14) vs sDLBCL (N=17)	0.00654691	0.00654691	**
Figure 4A	ME11	Wilcoxon test	PCNSL (N=14) vs sDLBCL (N=17)	0.0249147	0.0249147	*
Figure 4A	ME12	Wilcoxon test	PCNSL (N=14) vs sDLBCL (N=17)	0.952521	0.952521	ns
Figure 4A	ME13	Wilcoxon test	PCNSL (N=14) vs sDLBCL (N=17)	0.00400421	0.00400421	**
Figure 4A	ME14	Wilcoxon test	PCNSL (N=14) vs sDLBCL (N=17)	0.0224647	0.0224647	*
Figure 4A	ME15	Wilcoxon test	PCNSL (N=14) vs sDLBCL (N=17)	0.00352822	0.00352822	**
Figure 4A	ME16	Wilcoxon test	PCNSL (N=14) vs sDLBCL (N=17)	0.735815	0.735815	ns
Figure 4A	ME17	Wilcoxon test	PCNSL (N=14) vs sDLBCL (N=17)	0.0275927	0.0275927	*
Figure 4A	ME18	Wilcoxon test	PCNSL (N=14) vs sDLBCL (N=17)	0.00400421	0.00400421	**
Figure 4A	ME19	Wilcoxon test	PCNSL (N=14) vs sDLBCL (N=17)	2.55409e-06	2.55409e-06	****
Figure 5A	T0_Tnm_CCR7	Wilcoxon test	PCNSL (N=14) vs sDLBCL (N=17)	0.000233	0.00103	**
Figure 5A	T1_Tcyto_NKG7	Wilcoxon test	PCNSL (N=14) vs sDLBCL (N=17)	0.00084	0.0014	**
Figure 5A	T2_Treg_FOXP3	Wilcoxon test	PCNSL (N=14) vs sDLBCL (N=17)	0.004	0.005	**
Figure 5A	T3_Tpro_PKMYT1	Wilcoxon test	PCNSL (N=14) vs sDLBCL (N=17)	0.000412	0.00103	**
Figure 5A	T4_IFN-activated_IFIT1	Wilcoxon test	PCNSL (N=14) vs sDLBCL (N=17)	0.984	0.984	ns
Figure 5C	C0_M2_Mac_C1S	Wilcoxon test	PCNSL (N=14) vs sDLBCL (N=17)	0.000491	0.003928	**
Figure 5C	C1_Mono	Wilcoxon test	PCNSL (N=14) vs sDLBCL (N=17)	0.0709	0.11344	ns
Figure 5C	C2_M2_Mac_APOC1	Wilcoxon test	PCNSL (N=14) vs sDLBCL (N=17)	0.0397	0.0794	ns
Figure 5C	C3_pDC	Wilcoxon test	PCNSL (N=14) vs sDLBCL (N=17)	0.106	0.141333	ns
Figure 5C	C4_LAM	Wilcoxon test	PCNSL (N=14) vs sDLBCL (N=17)	0.258	0.258	ns
Figure 5C	C5_cDC1	Wilcoxon test	PCNSL (N=14) vs sDLBCL (N=17)	0.00827	0.0220533	*
Figure 5C	C6_cDC2	Wilcoxon test	PCNSL (N=14) vs sDLBCL (N=17)	0.158	0.180571	ns
Figure 5C	C7_M2_Mac_NEAT1	Wilcoxon test	PCNSL (N=14) vs sDLBCL (N=17)	0.00189	0.00756	**
